# Supplementary material for: Synergistic HMGN1 and VP64 Fusions Potentiate High‐Precision and PAM‐Flexible Base Editing
Source: Adv Sci (Weinh). 2026 Jun 11:e76047. Online ahead of print. doi: 10.1002/advs.76047 (PMC13336815; doi:10.1002/advs.76047)
Supplement: Supplementary file 2 — Supporting File 2: advs76047‐sup‐0002‐Table.xlsx. [file ADVS-9999-e76047-s003.xlsx]

## Sheet: S.table1
Supplementary Table 1
target protospacer sequences analyzed in this study. Target Cs are shown in red, with the subscript numbers indicating their position relative to the PAM. The PAM sequence is shown in blue.
PolyC-1-NGN		AC-19C-18C-17C-16C-15C-14C-13C-12TCATCTTTGAGTGA	NGS
PolyC-2-NGN		AC-19C-18C-17C-16C-15AACCCCCCCATCAGTGC	NGS
PolyC-3-NAN		C-20C-19C-18C-17C-16C-15C-14C-13C-12TCCACAAACACAAA	NGS
PolyC-4-NAN		AC-19C-18C-17C-16C-15C-14C-13C-12CTCCACAAACACAA	NGS
PolyC-5-NTN		AC-19C-18C-17C-16C-15AGTGCAGGACACTGTTC	NGS
PolyC-6-NTN		C-20C-19C-18C-17TC-15C-14ACAAACACAAATATTG	NGS
PolyC-7-NCN		TC-19C-18C-17C-16C-15ACGTCCAGCGGATTGCT	NGS
PolyC-8-NCN		TC-19C-18C-17C-16C-15TCTAACATTTAGTAGCG	NGS
PolyC-9-NCN		GC-19C-18C-17C-16C-15AGTTGCATTCGTATTCT	NGS
PolyC-10-NGN		C-20C-19C-18C-17C-16C-15C-14C-13C-12TTGATACTTCCTGT	NGS
PolyC-11-NAN		TC-19C-18C-17C-16C-15C-14C-13C-12TTTGTATCTCTTAA	NGS
PolyC-12-NCN		TC-19C-18C-17C-16C-15ACGGATACTCCCTAACG	NGS
PolyC-13-NCN		AC-19C-18C-17C-16C-15ATCGCATTTAAGGAGCC	NGS
sgRNA-NG1		C-20C-19C-18C-17C-16C-15C-14TGAGGCTTATGAGAGA	NGS
sgRNA-NG2		TC-19C-18C-17C-16C-15C-14TTCTGCCCAATTAGGC	NGS
sgRNA-NG3		TTC-18C-17C-16C-15C-14C-13ACTCACAGGAAGAGC	NGS
group1	sgRNA-C1	TTC-18C-17C-16ATTGAAAGATGCGATATA	NGS
	sgRNA-C2	TC-19C-18C-17ATTGAAAGATGCGATATAA	NGS
	sgRNA-C3	C-20C-19C-18ATTGAAAGATGCGATATAAT	NGS
group2	sgRNA-C1	TGC-18C-17C-16ACAGCAAATACAAACAAC	NGS
	sgRNA-C2	GC-18C-17C-16ACAGCAAATACAAACAACT	NGS
	sgRNA-C3	C-18C-17C-16ACAGCAAATACAAACAACTT	NGS
group3	sgRNA-C1	TGC-18C-17C-16AAGAAAACCAATACATGT	canavanine selection, NGS
	sgRNA-C2	GC-19C-18C-17AAGAAAACCAATACATGTA	canavanine selection, NGS,off-target
	sgRNA-C3	C-20C-19C-18AAGAAAACCAATACATGTAA	NGS
group4	sgRNA-C1	ATC-18C-17ATGCCGCCAGTGGAACTTT	NGS
	sgRNA-C2	TC-19C-18ATGCCGCCAGTGGAACTTTG	NGS
group5	sgRNA-C1	TTC-18C-17AAGCAGATCCGGTGATGTA	NGS
	sgRNA-C2	TC-19C-18AAGCAGATCCGGTGATGTAG	NGS
site1		ATC-18C-17C-16AGACTACAAGTAAATCAT	NGS
site2		C-20C-19C-18TTGGAGCTTTTGAACTTTGA	NGS
site3		C-20TC-18C-17ATGGATTCTAGGGAATGTG	NGS
site4		C-20TC-18C-17AATGCTGTCTTGATAATGA	NGS
site5		AC-19C-18TTTTGTAATAAAGACAGACT	NGS
site6		TC-19C-18GTAATATTTCGTCTTTATAC	NGS
site7		ATC-18AATTCCTTTACGAAGGGAAA	NGS
site8		GC-19C-18GGTGTTGCGTTACCATTATG	NGS
site9		AAC-18ACTTCATACGTGGGAGCAAA	NGS
site10		TGC-18C-17AATGATCACTTTTACAGGG	NGS
site11		C-20TC-18C-17AGGATACATTTGAAGTCAT	NGS
site12		TC-19C-18TCAAGTTCGTGCTCGCCATA	NGS
site13		AC-19C-18TCTGTGAGAGCAATTAATGT	NGS
Rice 01		TCC-18AAGCACTGAAAAGTAGTCAG	NGS
Rice 02		TGC-18AATGGAAGGAACACTCCATG	NGS
Rice 03		TCC-18AAGATCTGAAGAAGGATGGC	NGS
Rice 04		CCC-18AATTCAATAGCCCCAACCTC	NGS
Rice 05		GGC-18AAGTTGTTGATGTTACAAAC	NGS
Rice 06		TGC-18AAGAGCTAGCCAAGCTATTT	NGS
Rice 07		GTC-18AGCATGTGAGCTTTGGAGTG	NGS
Rice 08		TAC-18AGGTCGTGATTGCTGGAGCA	NGS
Rice 09		TTC-18AGAAAATAGAACTTAATCCT	NGS
Rice 10		ACC-18AATCTCTCAAGGACACAGGA	NGS
Rice 11		TCC-18AGCTCTTCAAGCGCAAGAAG	NGS
Rice 12		GGC-18AAAAGGTTGACAATGGTGGC	NGS
Rice 13		CGC-18AGGACGCCCGGCTGTACATC	NGS
Rice 14		ATC-18AACTCCAACCATTGTTTGGC	NGS
Rice 15		TTC-18AGGCAGACACCGTGGTGTAC	NGS
Rice 16		AGC-18AGCTGTTCGACGATGCCGTC	NGS
Rice 17		TTC-18AGGAGGGCCATGATCCTGAT	NGS
Rice 18		ATC-18AGATGGTGGATCGGGGTTGT	NGS
Rice 19		ATC-18AAATGGATCTGCAAGGCATT	NGS
Rice 20		TGC-18AAGGCATTTCGAGGAATGCA	NGS
als-1		CCC-18CCGCCGCATGATCGGCACCG	NGS
als-2		TCC-18CCCGCCGCATGATCGGCACC	NGS
als-3		AGC-18GGGTGACCTCGACTATGGGC	NGS
als-5		CCC-18CACTTGGGATCATAGGCAGC	NGS
als-6		GCC-18CCCACTTGGGATCATAGGCA	NGS
als-8		CGC-18CTTCCAGGAGACGCCCATAG	NGS
cps-1		AAC-18GTTCGGAACTGAAAAAATTT	NGS
site14		TCC-18CATGGGGCGAGGGCCATACC	NGS
site15		AGC-18CAAATCTGCGTAGTGAGTCT	NGS
site16		ATTACCCCTTTGATATTCTTCTC	NGS
site17		ACGACCCCAGTGAGGGTTGAACT	NGS
site18		CGAGCCCCTCTTGAGAATTTGAT	NGS
site19		ACGTCCCCTTTTATTAGCTCCTA	NGS
s001		CACCGGATTGTTTCAGAATTCAA	NGS
s002		CCCTTTCGCAAGAATCTACCCAA	NGS
s003		CCCGACTTGGCATTTGTTTAAAT	NGS
s004		CCCTTGGCGAAAATTATCCACAA	NGS
s005		CCCAGGGCAGCTCTTCCGCACAG	NGS
s006		CCCATCAACCTGCTGCAAGCAAT	NGS
s007		CCCGGCCATGCCGCTCATTCAAA	NGS
s008		CCCAAACAGTTCCGCCCGATGAG	NGS
s009		CCCAACCTTTCGAGGGAGAATAT	NGS
s010		TCCCTGTTGATTTGTTGCGGCGC	NGS
s011		TCCCCAGCTTTCCGTGTCCAAGT	NGS
s012		ATCCGAGAGTCCTCTTGGAGCAA	NGS
s013		CCCCACGAGTCAGTGTTTCTGCC	NGS
s014		GCCCTTGTCTATATTCTTAATCG	NGS
s015		TCCCGTGACACGGACTATAATTG	NGS
s016		TCCCCGATGTTTTTGGGTGAATA	NGS
s017		ACCCATTGCGAGATTCCTCAGAA	NGS
s018		TCCCGGAATCAGAAAGGCCTGAT	NGS
s019		CCCGTACACACTCTATTTGAATA	NGS
s020		CCCACTTCTTTTTACTGTTTATA	NGS
s021		CCCTTAGTTGTTTGTGGATAATT	NGS
s022		CCCTGGGCTTCTTGCTGCAAATT	NGS
s023		CGCCTAGGTTTTCCAATACTGCG	NGS
s024		CCCAATCACCGATGCCTGTGCTT	NGS
s025		CCCAAGAAATCCAGATCACCATT	NGS
s026		CCCAGGAACATCTGGGAATTATC	NGS
s027		CCCATTTACCAGTTTTCGTGTTC	NGS
s028		CCCTCAAAACCTTTGCTTTCTCT	NGS
s029		CCCGCGTCACACTTGAAAGTCCC	NGS
s030		CCCCTATTGTTTATGGATTCTCC	NGS
s031		CCCATGAACAAGTAGAACCCGCT	NGS
s032		CCCTAGACGTTTTCCCCACTTCT	NGS
s033		CCCGCCCAATCATTTGCAGTACA	NGS
s034		CCCCCTGTAAGAGTCGCTTAAGA	NGS
s035		CCCAGATGTTCCTGGGTAAATCC	NGS
s036		CCCGATGAGGCCGAATGGAGCCT	NGS
s037		CCCTTGAGTAATGCATTATCCGT	NGS
s038		CCCACTTGACAGTTGTTTCTAGA	NGS
s039		CCCAATCAAGATAAACTGGCGGT	NGS
s040		CCCGGCGATCCTAATGGAAGCGC	NGS
s041		CCCTCAAACGCTGAATATTATGC	NGS
s042		CCCTTCAAAGCACAGGCATCGGT	NGS
s043		CCCAATCTGGATTTGTTTATGGC	NGS
s044		CCCAAACACTCCCAACCTTTCGA	NGS
s045		TCCCTGCTGCTGCTGAGGACTAC	NGS
s046		CCCAATGCTGAAATGTGTCAATG	NGS
s047		TCCTGGGTTTGACTGAAGAGCCT	NGS
s048		CACCATCATTTTACTTCCACATA	NGS
s049		TCCGAGAAGAAGATTTTTAAGTG	NGS
s050		TTCTTGGTATGACTGGTGGATCA	NGS
s051		GACATCTGCGGCCGATATATTTG	NGS
s052		GGCAATCACAAAAAAAGGGTCCC	NGS
s053		TTCTCGGAATTGGCTACCACATC	NGS
s054		AACAAATTTCATCCAACGCAACT	NGS
s055		TCCTGTAGATGAAACTAATGAAT	NGS
s056		CTCCTCCGAGAAAGATCTGCCCA	NGS
s057		TCCCCATTTCAAATTTTCTTTCA	NGS
s058		CGCGTATTCTACTGTAATGTTAG	NGS
s059		ACCATATTTTTCCTTTAAAAAGC	NGS
s060		CCCCCAAACCAAACATAAACAAC	NGS
s061		CCCCTATCATGTGTTCCAATAAT	NGS
s062		ACCCTCTTCGTTCGCCAGTAGTA	NGS
s063		TCCCATATAAAATTGGTAATAAT	NGS
s064		TCCCCTATAGGAGCTGGCGCCGC	NGS
s065		ACCCTCTCTGAGGAAGGCATCAT	NGS
s066		ACCCAATAAAAATGATGAGGAGG	NGS
s067		TCCCTTTAGTCTCGTCCTTCTTC	NGS
s068		TCCCCATCGCATCTTAGCATCAT	NGS
s069		ACCCCACCTTCTCAATTTTTTTT	NGS
s070		TCCCAATTAATGAACAAGACGAC	NGS
s071		AGCCTATTATATTTTCTCGATTG	NGS
s072		TCCCTGGGAATGTTTTTGAAGAA	NGS
s073		TCCCAAATCATAGCAAAGTAGTA	NGS
s074		ACCCTGTCGTCATCCGCGAGGAG	NGS
s075		CCCCTAATGTTGGTATTTATTAT	NGS
s076		TCCCATGGAGTGCTGATGAGGAG	NGS
s077		GCCCATTTTTCTCTAGAAGCAGC	NGS
s078		CCCCATCCGTCATTGTTGGAGGA	NGS
s079		TCCCTTACAATGGTTAGCGACGA	NGS
s080		CCCCCTTATCGTATGGCAACAAC	NGS
s081		GCCCTTAATTTTACAAGTTATTA	NGS
s082		GCCCTTATCAAAGCAAATGCTGC	NGS
s083		TCCCCTTTCTCATTTTTAATAAT	NGS
s084		TCCCACGTCTATACCAATGTTGT	NGS
s085		TCCCAACAACCACAGCAACCACC	NGS
s086		ACCCGTACTGCTGCTGCAAAAAA	NGS
s087		TCCCTGAAGTTGAGATTTACTAC	NGS
s088		GCCCTGTACCATCGCGTTCATCA	NGS
s089		CCCCTTTTTTGAGTCCATTTTTT	NGS
s090		ACCCACAGAACCTACCTACTACT	NGS
s091		CGCCTTTGAATCATTTTGTATTA	NGS
s092		CCCCTTTGACCACATTCACCACC	NGS
s093		TCCCACCGGGTGCAATGAAAAAA	NGS
s094		TCCCTGATGCACCAAGCGCAGCA	NGS
s095		GCCCTGCAAGCGCAAGCTCATCA	NGS
s096		CCCCAAGACATTGTCGACAGGAC	NGS
s097		CCCCCTTTTCCCTGAATTCACTC	NGS
s098		GCCCTATCAAGACCTGTCTGCTA	NGS
s099		GCCCTTGGAAGGGTCGAAGTTCA	NGS
s100		GCCCCAATAGTGTCTGTGTCACA	NGS
s101		CCCCTGTTGCCCAGGATCTCTGG	NGS
s102		TCCCTTTCCCATTAGATACTTGT	NGS
s103		TCCCTTATGCAATTATTCAATAT	NGS
s104		TCCCTTCAAGTCGGCCTCGAAAC	NGS
s105		CCCCAAATCTCCTAGCTTTGATA	NGS
s106		TCCCGCAGTTGTATAGGGATGTG	NGS
s107		CCCCAAGTGATATAGCCTTCGCA	NGS
s108		ACCCCCAACAATTGTTCCAACCT	NGS
s109		TTCCTTAATCAATTCAGTTTCCA	NGS
s110		ACCCAGACCAATTATACCAATGA	NGS
s111		TCCCAAATGGGTATATGCCTTGC	NGS
s112		ACCCAGGGGTAGTCTTAATTGAA	NGS
s113		GCCCTTGAAACGCCAAATAAAAC	NGS
s114		GCCCTTTTGAGAGCATGACTATC	NGS
s115		ACCCGCACCTTTGTTCAACAGTA	NGS
s116		GCCCACTTACATATAACTTATCG	NGS
s117		GCCCCCAATTGCTGAACTTGGCA	NGS
s118		TCCCGAATTTTTAATGTGTGTGG	NGS
s119		TCCCTGGAAAATGCTGATTCCGC	NGS

## Sheet: S.table2
Primers for construction of sgRNA plasmid					Primers for construction of base editors						Primers for amplification of target regions for Sanger sequencing					Adaptor				Primers for amplification of target regions for NGS sequencing
Primer name	Target name		Sequence (5' to 3')		Primer name		Sequence (5' to 3')	Constructs			Primer name	Target name	Sequence (5' to 3')	For Sequencing		No.	F（5'-3'）	R（5'-3'）		Primer name	Sequence (5' to 3')
gRNA-p1	PolyC-1-NGN		AAAGATAAATGATCGACCCCCCCCTCATCTTTGAGGTTTTAGAGCTAGAAATAGCAAGT		SpG-p1	GGACAAGGGTAGGGATTTCG		CDA1-SpG-BE3			Sanger-p1	PolyC-1-NGN	AGTTGATCACCTCGTTCTGTC	TRUE		1	ATCACG	GCCTAA		PolyC-1-NGS-F	GACTGGCTCATCAAAACCAGG
gRNA-p2	PolyC-2-NGN		AAAGATAAATGATCGACCCCCAACCCCCCCATCAGGTTTTAGAGCTAGAAATAGCAAGT		SpG-p2	ACACTGTAAGCGACTGTAGGCCAAAGGAATCCGCCGTATTTC					Sanger-p2		AATTATGGTTTAAAGCGGTAGG			2	CGATGT	TGGTCA		PolyC-1-NGS-R	GGAAGCGATAACGCATTCAGA
gRNA-p3	PolyC-3-NAN		AAAGATAAATGATCGCCCCCCCCCTCCACAAACACGTTTTAGAGCTAGAAATAGCAAGT		SpG-p3	CCTACAGTCGCTTACAGTGT					Sanger-p3	PolyC-2-NGN	AACATATTATCACGTGCAGCCC	TRUE		3	AGTTCC	CTCTAC		PolyC-2-NGS-F	GTGTCACACCACGCTCAAAC
gRNA-p4	PolyC-4-NAN		AAAGATAAATGATCGACCCCCCCCCTCCACAAACAGTTTTAGAGCTAGAAATAGCAAGT		SpG-p4	CTCGTTACCTTTCTGCAGCTGTTTCGCACTAGCGAGCAT					Sanger-p4		ATATACGGAAATTGGTACCACCC			4	CACTCA	TGTTGG		PolyC-2-NGS-R	GATGACCGCTCTCTCAGTGG
gRNA-p5	PolyC-5-NTN		AAAGATAAATGATCGACCCCCAGTGCAGGACACTGGTTTTAGAGCTAGAAATAGCAAGT		SpG-p5	AGCTGCAGAAAGGTAACGAG					Sanger-p5	PolyC-3-NAN	ACAACAAGTATCAGAATGGG	TRUE		5	GTGGCC	CGAAAC		PolyC-3-NGS-F	ACTGGCTTGGTATTGGCAGT
gRNA-p6	PolyC-6-NTN		AAAGATAAATGATCGCCCCTCCACAAACACAAATAGTTTTAGAGCTAGAAATAGCAAGT		SpG-p6	TCCAGGACCTCCTTTGTAGATCTGTATTGCTTTCTGTCTATGGTGGTGT						PolyC-4-NAN				6	CGTACG	CCACTC		PolyC-3-NGS-R	TCAGCAGCAGCAGACATCTT
gRNA-p7	PolyC-7-NCN		AAAGATAAATGATCGTCCCCCACGTCCAGCGGATTGTTTTAGAGCTAGAAATAGCAAGT		SpG-p7	TACAGATCTACAAAGGAGGTCC					Sanger-p6	PolyC-6-NTN	AACATGACCTTTCAATTGGC			7	GGTAGC	ATCAGT		PolyC-4-NGS-F	ACTGGCTTGGTATTGGCAGT
gRNA-p8	PolyC-8-NCN		AAAGATAAATGATCGTCCCCCTCTAACATTTAGTAGTTTTAGAGCTAGAAATAGCAAGT		SpRY-p1	TTGAATAACTAAAGCCCATG		CDA1-SpRY-BE3			Sanger-p7	PolyC-5-NTN	AAGTGTCAAAATTGCGAGG			8	CACCGG	ATCGTG		PolyC-4-NGS-R	TCAGCAGCAGCAGACATCTT
gRNA-p9	PolyC-9-NCN		AAAGATAAATGATCGCCCCCAGTTGCATTCGTATGTTTTAGAGCTAGAAATAGCAAGT		SpRY-p2	TGTCGAAGTACTTGAAGGCTCGAGGCGCGCCCAATCTGGTCAGAGTAAACAAGTGG					Sanger-p8		AGACTTATGAGCGAACTGCC	TRUE		9	ATGAGC	AGGAAT		PolyC-5-NGS-F	CCTGTCAAGCAGTGAATCGC
gRNA-p10	PolyC-10-NGN		AAAGATAAATGATCGCCCCCCCCCTTGATACTTCCGTTTTAGAGCTAGAAATAGCAAGT		SpRY-p3	AGCCTTCAAGTACTTCGACACCACCATAGACCCAAAGCAATACAGATCTACAAAGG					Sanger-p9	PolyC-7-NCN	GAGACTTCGACGACGACA			10	CAAAAG	TAGTTG		PolyC-5-NGS-R	CCTGGATCCGGCAAGAAGTT
gRNA-p11	PolyC-11-NAN		AAAGATAAATGATCGTCCCCCCCCTTTGTATCTCTGTTTTAGAGCTAGAAATAGCAAGT		SpRY-p4	GGATTCTAGAACTAGTGGATCC					Sanger-p10		AAGGGACTTTGGAGAAATCTTG	TRUE		11	TCGGCA	GAATGA		PolyC-6-NGS-F	ACTGGCTTGGTATTGGCAGT
gRNA-p12	PolyC-12-NCN		AAAGATAAATGATCGTCCCCCACGGATACTCCCTAGTTTTAGAGCTAGAAATAGCAAGT		SpRY-p5	CTTTTGAGCCGCGTGCGTTCGGCCGTCTCCCCGG					Sanger-p11	PolyC-8-NCN	GTTCCAACTTCGCTACAC			12	TCCCGA	CTTCGA		PolyC-6-NGS-R	TCAGCAGCAGCAGACATCTT
gRNA-p13	PolyC-13-NCN		AAAGATAAATGATCGACCCCCATCGCATTTAAGGAGTTTTAGAGCTAGAAATAGCAAGT		SpRY-p6	CACGCGGCTCAAAAGAACAGC					Sanger-p12		GATCTTCGCTCCTACTTT	TRUE		13	CTATAC	TCTGAG		PolyC-7-NGS-F	TCGCAGCGCAACTTAAGAAC
gRNA-p14	sgRNA-NG1		AAAGATAAATGATCGCCCCCCCTGAGGCTTATGAGGTTTTAGAGCTAGAAATAGCAAGT		SpRY-p7	CGAAATTTGATCATATGCGC					Sanger-p13	PolyC-9-NCN	CTATGGAGCAATAAAGACAA			14	TTAGGC	TGACCA		PolyC-7-NGS-R	TGCAACTTTGCCGTTGATGG
gRNA-p15	sgRNA-NG2		AAAGATAAATGATCGTCCCCCCTTCTGCCCAATTAGTTTTAGAGCTAGAAATAGCAAGT		HPCBE-p1	ACCCCGGATTCTAGAACTAGTGGATCCCC		CDA1Δ-SpG-BE3s, CDA1Δ-SpRY-BE3s			Sanger-p14		AGCAAATAACTGGGAACA	TRUE		15	ACATGT	CAGATC		PolyC-8-NGS-F	ACTGGATCCCGGATTAACGC
gRNA-p16	sgRNA-NG3		AAAGATAAATGATCGTTCCCCCCACTCACAGGAAGGTTTTAGAGCTAGAAATAGCAAGT		HPCBE-p2	ATTACTAAAGATCTCCTGCAGGTAGCAGATCCGATTCTTTC					Sanger-p15	PolyC-10-NGN	TTTGGGATCCGGTTTTAGAG			16	ACTTGA	GATCAG		PolyC-8-NGS-R	CAGTTCACTTTTCCCTGGCG
gRNA-p17	group1	sgRNA-C1	AAAGATAAATGATCGTTCCCATTGAAAGATGCGATTTTTAGAGCTAGAAATAGCAAGT		CDA1Δ194-SpRY-BE3-F1(AvrII)	TAGTGGATCCCCCGGGAAAAAAATGCCTAGGACCGACGCTGAGTACGTGAG		Factors-CDA1Δ194-SpRY-BE3s			Sanger-p16		ACAACCAGGTGTTTCTGCGG	TRUE		17	TAGCTT	GGCTAC		PolyC-9-NGS-F	AGCAGAATATACCGCCCACG
gRNA-p18		sgRNA-C2	AAAGATAAATGATCGTCCCATTGAAAGATGCGATATTTTAGAGCTAGAAATAGCAAGT		CDA1Δ194-SpRY-BE3-F2(AvrII)	ACCCCGGATTCTAGAACTAGTGGATCCCCCGGG					Sanger-p17	PolyC-11-NAN	AGGAATTCGCATCAGCAAACTC			18	CCGTCC	GTAGAG		PolyC-9-NGS-R	AACATTGGCATAGACCCGCT
gRNA-p19		sgRNA-C3	AAAGATAAATGATCGCCCATTGAAAGATGCGATATTTTTAGAGCTAGAAATAGCAAGT		CDA1Δ194-SpRY-BE3-R(AvrII)	ATTACTAAAGATCTCCTGCAGG					Sanger-p18		TGATAGGGAGAGAGTCACTGC	TRUE		19	GTCCGC	GTGAAA		PolyC-10-NGS-F	TCGTTGCTTGAAGTAAAGCCT
gRNA-p20	group2	sgRNA-C1	AAAGATAAATGATCGTGCCCACAGCAAATACAAACTTTTAGAGCTAGAAATAGCAAGT		2xTAL-F	ATCGCCTAGGTTGCTAGATCCAGGTACTCC					Sanger-p19	PolyC-13-NCN	TTATTGAACCCACTGGAC			20	GTTTCG	GAGTGG		PolyC-10-NGS-R	GCGAAAGGGTTTGATTGGTCA
gRNA-p21		sgRNA-C2	AAAGATAAATGATCGGCCCACAGCAAATACAAACATTTTAGAGCTAGAAATAGCAAGT		VP64-F	ATCGCCTAGGGATGCATTAGACGATTTCGAC					Sanger-p20		AAACTTGGAGCATTTGAC	TRUE		21	ACTGAT	ATTCCT		sgRNA-NG1-F	TGCGCACATCAATCATTTTC
gRNA-p22		sgRNA-C3	AAAGATAAATGATCGCCCACAGCAAATACAAACAATTTTAGAGCTAGAAATAGCAAGT		HMGB1-F	ATCGCCTAGGGGTAAAGGTGATCCAAAGAAAC					Sanger-p21	PolyC-14-NCN	TTTTGGTAGACGTAAGGTGCTG			22	CAACTA	CACGAT		sgRNA-NG1-R	TGGCTTACTGTAAGCTACAGG
gRNA-p23	group3	sgRNA-C1	AAAGATAAATGATCGTGCCCAAGAAAACCAATACAGTTTTAGAGCTAGAAATAGCAAGT		CHD1-F	ATCGCCTAGGGACATGGATTCTATCGGTG					Sanger-p22		TGTTTGCGGGATTGGAAC	TRUE		23	CAGGCG	CATGGC		sgRNA-NG2-F	TCCGCCATGTCCAACACG
gRNA-p24		sgRNA-C2	AAAGATAAATGATCGCCCAAGAAAACCAATACATGTTTTAGAGCTAGAAATAGCAAGT		H1-F	ATCGCCTAGGTCTACTGATCATCCAAAGTACTC					Sanger-p29	CAN1-1-C1,CAN1-1-C2,CAN1-1-C3	TGATGGAAGCGACCCAGAAC			24	ACAGTG	GCCAAT		sgRNA-NG2-R	CTTTAATAATTTCCGAAATAGG
gRNA-p25		sgRNA-C3	AAAGATAAATGATCGCCCAAGAAAACCAATACATGGTTTTAGAGCTAGAAATAGCAAGT		HMGN1-F	ATCGCCTAGGCCAAAAAGGAAGGTTTCTTCAG										25	CTTGTA	AGTCAA		sgRNA-NG3-F	GGGAAAATAAAGGGAAAGACC
gRNA-p26	group4	sgRNA-C1	AAAGATAAATGATCGATCCATGCCGCCAGTGGAACGTTTTAGAGCTAGAAATAGCAAGT		p65-F	ATCGCCTAGGCCTTCAGGGCAGATCAG										26	ATGTCA	CATTTT		sgRNA-NG3-R	TGACCCAAAGGGAACATAAGAC
gRNA-p27		sgRNA-C2	AAAGATAAATGATCGTCCATGCCGCCAGTGGAACTGTTTTAGAGCTAGAAATAGCAAGT		HSF1-F	ATCGCCTAGGGGCTTCAGCGTGGAC										27	CCAACA	CGGAAT		Group1-F	AGGCAGCAATTCGTACTTTTCA
gRNA-p28	group5	sgRNA-C1	AAAGATAAATGATCGTTCCAAGCAGATCCGGTGATGTTTTAGAGCTAGAAATAGCAAGT		Oct4-F	ATCGCCTAGGGCTGGACACCTGGCTTC										28	TCATTC	CTAGCT		Group1-R	AGGAAATGCAGCGTAAAAACCA
gRNA-p29		sgRNA-C2	AAAGATAAATGATCGTCCAAGCAGATCCGGTGATGGTTTTAGAGCTAGAAATAGCAAGT		Sox2-F	ATCGCCTAGGGAGACGGAGCTGAAGC					Sanger-p30		CACCACAGACGTGGGTCAAT	TRUE		29	GACGAC	TATAAT		Group2-F	ACGAACTTAAGGCCGCAGTA
gRNA-p30	site1		AAAGATAAATGATCGATCCCAGACTACAAGTAAATTTTTAGAGCTAGAAATAGCAAGT		Klf4-F	ATCGCCTAGGGCTGTCAGCGACGCTCT										30	CTCAGA	TACAGC		Group2-R	TCGACAGGTTCCATAACGCT
gRNA-p31	site2		AAAGATAAATGATCGCCCTTGGAGCTTTTGAACTTTTTTAGAGCTAGAAATAGCAAGT		cMyc-F	ATCGCCTAGGATGCCCCTCAACGTG														Group3-F	ACAGGGAACAAGTTCATTATTGTG
gRNA-p32	site3		AAAGATAAATGATCGCTCCATGGATTCTAGGGAATTTTTAGAGCTAGAAATAGCAAGT		p53DD-F	ATCGCCTAGGACTGCCATGGAGGAGTC														Group3-R	TCCCTGTTACATCCTCTTTCACAG
gRNA-p33	site4		AAAGATAAATGATCGCTCCAATGCTGTCTTGATAATTTTAGAGCTAGAAATAGCAAGT		HU-F	ATCGCCTAGGAATAAGTCTCAATTGATCGACAAG														Group4-F	ACAGGGAACAAGTTCATTATTGTG
gRNA-p34	site5		AAAGATAAATGATCGACCTTTTGTAATAAAGACAGTTTTAGAGCTAGAAATAGCAAGT		HLP-F	ATCGCCTAGGTCTGAAGCTTTGAAGATCTTG														Group4-R	TCCCTGTTACATCCTCTTTCACAG
gRNA-p35	site6		AAAGATAAATGATCGTCCGTAATATTTCGTCTTTATTTTAGAGCTAGAAATAGCAAGT		Factor-R	ATCGGCTAGCGCCACCGGAACCACC														Group5-F	AACGCAACTAGAAGACCGCT
gRNA-p36	site7		AAAGATAAATGATCGATCAATTCCTTTACGAAGGGTTTTAGAGCTAGAAATAGCAAGT		CDA1-SpRY-BE3-F1(Rice)	TTACCACCATGCCCATG		rice vector												Group5-R	CCTTGGTCGATGGGGTGAAG
gRNA-p37	site8		AAAGATAAATGATCGGCCGGTGTTGCGTTACCATTTTTTAGAGCTAGAAATAGCAAGT		CDA1-SpRY-BE3-R1(Rice)	GTCGCGGGTCTTCTTCTT														site1-F	AGTGAACACACGCAGCAAAC
gRNA-p38	site9		AAAGATAAATGATCGAACACTTCATACGTGGGAGCTTTTAGAGCTAGAAATAGCAAGT		CDA1-SpRY-BE3-F2(Rice)	AAGAAGAAGACCCGCGACTCCGGCGGCAGCACCAACCT														site1-R	AAAGGAAGGGAAGACAGGCG
gRNA-p39	site10		AAAGATAAATGATCGTGCCAATGATCACTTTTACATTTTAGAGCTAGAAATAGCAAGT		CDA1-SpRY-BE3-R2(Rice)	CGAACGAAAGCTCTGAGCTCCTACACCTTCCGCTTCTTCTTTGGGGAGC														site2-F	CCACGGCAACGAAAAGTGG
gRNA-p40	site11		AAAGATAAATGATCGCTCCAGGATACATTTGAAGTTTTTAGAGCTAGAAATAGCAAGT		CDA1-SpRY-BE3-F3(Rice)	TGTTACTTCTGCAGCCCTAGGATGCCGAAGAAGAAGCGCAAGGTG														site2-R	GCCAACTTGTTTAAAAATTGCTCT
gRNA-p41	site12		AAAGATAAATGATCGTCCTCAAGTTCGTGCTCGCCTTTTAGAGCTAGAAATAGCAAGT		CDA1-SpRY-BE3-R3(Rice)	TACAGCAGGTGACTT														site3-F	TTGCAGCATATTAGCATTGGCT
gRNA-p42	site13		AAAGATAAATGATCGACCTCTGTGAGAGCAATTAATTTTAGAGCTAGAAATAGCAAGT		CDA1-SpRY-BE3-F4(Rice)	AAGTCACCTGCTGTAGACAAGAAGTACTCGATCGG														site3-R	TCGGTGACTGTTGCTGAAGAT
gRNA-p43	gRNA-reverese		TATAGGGCGAATTGGGTACCGGCCGCAAATTAAAG		CDA1-SpRY-BE3-R4(Rice)	TTGGAGAAAATCTCCTGCAG														site4-F	CCCGGATTTCAAGACCCACT
gRNA-p44	Rice 01		GGCGACCAATCTCTCAAGGACACA		CDA1Δ194-SpRY-BE3-F1(Rice)	ACCGATGCGGAATAT														site4-R	GGCGATACACGCTACTTTGG
gRNA-p45			AAACTGTGTCCTTGAGAGATTGGT		CDA1Δ194-SpRY-BE3-R1(Rice)	CATGATGGACAGCTC														site5-F	GGCAACAGCAAGTGGTTGAG
gRNA-p46	Rice 02		GGCGAGCAGCTGTTCGACGATGCC		CDA1Δ194-SpRY-BE3-F2(Rice)	AGAAGATCGCTTGGCCTC														site5-R	CCTTTCGTCGAGGACGCTAT
gRNA-p47			AAACGGCATCGTCGAACAGCTGCT		CDA1Δ194-SpRY-BE3-R2(Rice)	ATATTCCGCATCGGTCACC														site6-F	TCCTTTTTGAACTCTGTGAGGT
gRNA-p48	Rice 03		GGCGATCAAATGGATCTGCAAGGC		CDA1Δ194-SpRY-BE3-F3(Rice)	GGAGTGAGCTGTCCATCATG														site6-R	CCTTGGCAGCTCTGGAGAAT
gRNA-p49			AAACGCCTTGCAGATCCATTTGAT		CDA1Δ194-SpRY-BE3-R3(Rice)	TTGGAGAAAATCTCCTGCAG														site7-F	TGCCACCAATGGACGCATAC
gRNA-p50	Rice 04		GGCGATCAACTCCAACCATTGTTT		Fusion-CDA1Δ194-SpRY-BE3-F1(Rice)	CCGGTCCATGGTTAGGGC														site7-R	GAAGGTATGGAGTGGGCGTA
gRNA-p51			AAACAAACAATGGTTGGAGTTGAT		Fusion-CDA1Δ194-SpRY-BE3-R1(Rice)	CTTTGGCCTTGGCATCACCTTGCGCTTCTTCTTCG														site8-F	GGTTTCTAGGCGAAGTGGCT
gRNA-p52	Rice 05		GGCGATCAGATGGTGGATCGGGGT		Fusion-CDA1Δ194-SpRY-BE3-F2(Rice)	ATGCCAAGGCCAAAG														site8-R	AGGCGCATAAATACCGTCCC
gRNA-p53			AAACACCCCGATCCACCATCTGAT		Fusion-CDA1Δ194-SpRY-BE3-R2(Rice)	CCTGGCGCCTCCACT														site9-F	AGCCATCCTGAAAAACTGCAC
gRNA-p54	Rice 06		GGCGCCCAATTCAATAGCCCCAAC		Fusion-CDA1Δ194-SpRY-BE3-F3(Rice)	AGTGGAGGCGCCAGGACCGATGCGGAATATGTTCG														site9-R	CGCAGAAGCCTCCGGTTAT
gRNA-p55			AAACGTTGGGGCTATTGAATTGGG		Fusion-CDA1Δ194-SpRY-BE3-R3(Rice)	TTGGAGAAAATCTCCTGCAG														site10-F	TCACGCTTGACAAACGGTATT
gRNA-p56	Rice 07		GGCGCGCAGGACGCCCGGCTGTAC																	site10-R	GGCGCTATCATTCTGTAAGCC
gRNA-p57			AAACGTACAGCCGGGCGTCCTGCG																	site11-F	TCACTATGGGACACCAACCT
gRNA-p58	Rice 08		GGCGGGCAAAAGGTTGACAATGGT																	site11-R	CTTCGCCTGGGTGATGTGAT
gRNA-p59			AAACACCATTGTCAACCTTTTGCC																	site12-F	TTACCACCAATTGCGTTGCC
gRNA-p60	Rice 09		GGCGGGCAAGTTGTTGATGTTACA																	site12-R	AAAATAGCGGTAATGCGCGG
gRNA-p61			AAACTGTAACATCAACAACTTGCC																	site13-F	AGAGTCGATCAGAACAACACAG
gRNA-p62	Rice 10		GGCGGTCAGCATGTGAGCTTTGGA																	site13-R	CATTTCGACCGTCGGTTCTC
gRNA-p63			AAACTCCAAAGCTCACATGCTGAC																	rice01-F	TTTAGGAGTTGCTTCAGCATGG
gRNA-p64	Rice 11		GGCGTACAGGTCGTGATTGCTGGA																	rice01-R	GAGATTTCACTCCAAAGCTCAC
gRNA-p65			AAACTCCAGCAATCACGACCTGTA																	rice02-F	TGGAGCTTATCCCAACATACAGA
gRNA-p66	Rice 12		GGCGTCCAAGATCTGAAGAAGGAT																	rice02-R	CCATTTAAGGGTGCAGGCAA
gRNA-p67			AAACATCCTTCTTCAGATCTTGGA																	rice03-F	ATGTTGGCACAGCAGCATAC
gRNA-p68	Rice 13		GGCGTCCAAGCACTGAAAAGTAGT																	rice03-R	ACGTTCATGCGGTAAGCAAC
gRNA-p69			AAACACTACTTTTCAGTGCTTGGA																	rice04-F	ATGTTGGCACAGCAGCATAC
gRNA-p70	Rice 14		GGCGTCCAGCTCTTCAAGCGCAAG																	rice04-R	ACGTTCATGCGGTAAGCAAC
gRNA-p71			AAACCTTGCGCTTGAAGAGCTGGA																	rice05-F	TGGCGGATGTTGAACTGTTG
gRNA-p72	Rice 15		GGCGTGCAAGAGCTAGCCAAGCTA																	rice05-R	TCTGCTCTGATGAACTTGGTCT
gRNA-p73			AAACTAGCTTGGCTAGCTCTTGCA																	rice06-F	CGGAGTGACACTGAAATCAT
gRNA-p74	Rice 16		GGCGTGCAAGGCATTTCGAGGAAT																	rice06-R	TTGCAAAATGTCCTCACCTT
gRNA-p75			AAACATTCCTCGAAATGCCTTGCA																	rice07-F	GGCGGTCAGCATGTGAGCTTTGGA
gRNA-p76	Rice 17		GGCGTGCAATGGAAGGAACACTCC																	rice07-R	AAACTCCAAAGCTCACATGCTGAC
gRNA-p77			AAACGGAGTGTTCCTTCCATTGCA																	rice08-F	GGCGTACAGGTCGTGATTGCTGGA
gRNA-p78	Rice 18		GGCGTTCAGAAAATAGAACTTAAT																	rice08-R	AAACTCCAGCAATCACGACCTGTA
gRNA-p79			AAACATTAAGTTCTATTTTCTGAA																	rice09-F	GGCGTTCAGAAAATAGAACTTAAT
gRNA-p80	Rice 19		GGCGTTCAGGAGGGCCATGATCCT																	rice09-R	AAACATTAAGTTCTATTTTCTGAA
gRNA-p81			AAACAGGATCATGGCCCTCCTGAA																	rice10-F	GGCGACCAATCTCTCAAGGACACA
gRNA-p82	Rice 20		GGCGTTCAGGCAGACACCGTGGTG																	rice10-R	AAACTGTGTCCTTGAGAGATTGGT
gRNA-p83			AAACCACCACGGTGTCTGCCTGAA																	rice11-F	GGCGTCCAGCTCTTCAAGCGCAAG
																				rice11-R	AAACCTTGCGCTTGAAGAGCTGGA
																				rice12-F	GGCGGGCAAAAGGTTGACAATGGT
																				rice12-R	AAACACCATTGTCAACCTTTTGCC
																				rice13-F	GGCGCGCAGGACGCCCGGCTGTAC
																				rice13-R	AAACGTACAGCCGGGCGTCCTGCG
																				rice14-F	GGCGATCAACTCCAACCATTGTTT
																				rice14-R	AAACAAACAATGGTTGGAGTTGAT
																				rice15-F	GGCGTTCAGGCAGACACCGTGGTG
																				rice15-R	AAACCACCACGGTGTCTGCCTGAA
																				rice16-F	GGCGAGCAGCTGTTCGACGATGCC
																				rice16-R	AAACGGCATCGTCGAACAGCTGCT
																				rice17-F	GGCGTTCAGGAGGGCCATGATCCT
																				rice17-R	AAACAGGATCATGGCCCTCCTGAA
																				rice18-F	GGCGATCAGATGGTGGATCGGGGT
																				rice18-R	AAACACCCCGATCCACCATCTGAT
																				rice19-F	GGCGATCAAATGGATCTGCAAGGC
																				rice19-R	AAACGCCTTGCAGATCCATTTGAT
																				rice20-F	GGCGTGCAAGGCATTTCGAGGAAT
																				rice20-R	AAACATTCCTCGAAATGCCTTGCA
																				rice21-F	GGCGCCCCCGCCGCATGATCGGCA
																				rice21-R	AAACTGCCGATCATGCGGCGGGGG
																				rice22-F	GGCGTCCCCCGCCGCATGATCGGC
																				rice22-R	AAACGCCGATCATGCGGCGGGGGA
																				rice23-F	GGCGAGCGGGTGACCTCGACTATG
																				rice23-R	AAACCATAGTCGAGGTCACCCGCT
																				rice24-F	GGCGCCCCACTTGGGATCATAGGC
																				rice24-R	AAACGCCTATGATCCCAAGTGGGG
																				rice25-F	GGCGGCCCCCACTTGGGATCATAG
																				rice25-R	AAACCTATGATCCCAAGTGGGGGC
																				rice26-F	GGCGCGCCTTCCAGGAGACGCCCA
																				rice26-R	AAACTGGGCGTCTCCTGGAAGGCG
																				rice27-F	GGCGAACGTTCGGAACTGAAAAAA
																				rice27-R	AAACTTTTTTCAGTTCCGAACGTT
																				site14-F	TGTTTGTTCAGAGGCGCCAA
																				site14-R	TGAACAGAGACTTCGAACGTGAT
																				site15-F	GCCAACCCAACAAAACAACG
																				site15-R	ATCCCGTGGCACCAACTATT
																				site16-F	GCAACGTCAATGCTACCGTC
																				site16-R	TACCAGTGCCACACCAAAGG
																				site17-F	TGCTCTCATACAGATGCAACAC
																				site17-R	ACTCCATGGCCAAGTTGGTT
																				site18-F	GGAGGGGCATATTATCGGACC
																				site18-R	GCTATCTCAGCATTACCCTGTG
																				site19-F	ATGCTCATTATCTCGTCCTGACT
																				site19-R	GCTCAGAGTTAGACAACCACC
																				s001-F	GAGCTGGTAATATCAAGTGAGGC
																				s001-R	CAAGCTGCCACAAGTATGTTT
																				s002-F	ACCTGGTCAGATTAATCAGCTTC
																				s002-R	GCCACTCCTGTTGACATTGC
																				s003-F	ACCTGGTCAGATTAATCAGCTTC
																				s003-R	GCCACTCCTGTTGACATTGC
																				s004-F	ATGGAACGAGTCAAACATCAAG
																				s004-R	ATTTCAGGCGGTGGTTCATC
																				s005-F	TCTTCCACATTGGTTTCGGC
																				s005-R	TCGGTTTGTAAGGGCATAGC
																				s006-F	GTGCCAGAAGGCACTTTCAT
																				s006-R	CCCCGAATCCTGCAAAAGAT
																				s007-F	GCTAACTTCTGTTGGGAAGCA
																				s007-R	ATACAGCGGCGAGCTCAATA
																				s008-F	TGCGGCCTAAGTCTTCCTTT
																				s008-R	CTGCGGTATCGTGTCGAAAA
																				s009-F	AATCAGGACACGCGTCAGAA
																				s009-R	AAACAAGCGTATTTGGCACA
																				s010-F	CTTGTGCCTGACATTGCGAC
																				s010-R	CGCGGAAAAACAGCACAGAA
																				s011-F	ACACAAGAACGTTCCAGTTCA
																				s011-R	TGCTGATTCATAACCAGCTTAAAA
																				s012-F	TGAATGAGGTTTCAGAGGCGG
																				s012-R	TGCCAATAATGTTAAGGGCGG
																				s013-F	TACGCGACACTATTCCCAGC
																				s013-R	TCCTAGGAGGAGGAAAGCCC
																				s014-F	AAAGCCGTGATCGGACTTGT
																				s014-R	GGAGGAAGAGCCAACAGTACC
																				s015-F	TGGATGGCAGTAGCAGATTGA
																				s015-R	ATCTGCCGAGTGGTTAGCTG
																				s016-F	CACTCCTGCCAGCTTCCATA
																				s016-R	CCCCTGAAACCGCTTCTGA
																				s017-F	TTGGCTTTCGGCTCTTCTGA
																				s017-R	GTGCAGAGTTTGAAGTAACAGACT
																				s019-F	TGACTTTACCAAAGACTTTCATGTG
																				s019-R	GCACGGTTAGTTATAATTGCAGGA
																				s020-F	TGACTTTACCAAAGACTTTCATGTG
																				s020-R	GCACGGTTAGTTATAATTGCAGGA
																				s021-F	ATGGAACGAGTCAAACATCAAG
																				s021-R	ATTTCAGGCGGTGGTTCATC
																				s022-F	TCTTCCACATTGGTTTCGGC
																				s022-R	TCGGTTTGTAAGGGCATAGC
																				s023-F	TCCCTCCCCATCCAATCGT
																				s023-R	AGTGGTGTAAGTTCGCTGCTT
																				s024-F	TTTGGTTTGCCACCTGCTTT
																				s024-R	TACCGTCTTTGTATGCAGCG
																				s025-F	GCTAACTTCTGTTGGGAAGCA
																				s025-R	ATACAGCGGCGAGCTCAATA
																				s026-F	AACGTAATCAGCAACACCGA
																				s026-R	TTCCAAGGCCCTCTAACGG
																				s027-F	AGAGCCTTAGCTACAACAGCA
																				s027-R	TGTATCCGGTTTCCATGCCT
																				s028-F	CCGTAACGCCACTTTTACCA
																				s028-R	GGACTTTAGTCAGGACCGCT
																				s029-F	ACAAAGTCAGAGATTTTGATCCAGT
																				s029-R	TCAAACCACCTGCATTTGTTG
																				s030-F	TCTTCCACATTGGTTTCGGC
																				s030-R	TCGGTTTGTAAGGGCATAGC
																				s031-F	AGGATGGCAAACCTACACTGA
																				s031-R	ATGGCACAGGCTTCATGTTC
																				s032-F	AGATTCAACCGCCTTTGATGA
																				s032-R	TCTCTGCGAAGACACCAAAT
																				s033-F	GTCATGATTACTGCGCACCC
																				s033-R	GCTGTTGGTGTGAACCTTCC
																				s034-F	TGTCAGTAACAAGGGAAGCTCT
																				s034-R	ACGCTGATGACGGACAAAGT
																				s036-F	TGCGGCCTAAGTCTTCCTTT
																				s036-R	CTGCGGTATCGTGTCGAAAA
																				s037-F	TGGTTCCTGAAAAGTTGAATCTGT
																				s037-R	CTCACCTAGCTTCGGAGGTC
																				s038-F	ACAAAGTCAGAGATTTTGATCCAGT
																				s038-R	TCAAACCACCTGCATTTGTTG
																				s039-F	ATGGAACGAGTCAAACATCAAG
																				s039-R	ATTTCAGGCGGTGGTTCATC
																				s040-F	GAACATGAAGCCTGTGCCAT
																				s040-R	GGTGTCTTCAGGACCCTTCA
																				s041-F	GTGCCAGAAGGCACTTTCAT
																				s041-R	CCCCGAATCCTGCAAAAGAT
																				s042-F	TTTGGTTTGCCACCTGCTTT
																				s042-R	TACCGTCTTTGTATGCAGCG
																				s043-F	AGAGCCTTAGCTACAACAGCA
																				s043-R	TGTATCCGGTTTCCATGCCT
																				s044-F	AATCAGGACACGCGTCAGAA
																				s044-R	AAACAAGCGTATTTGGCACA
																				s045-F	GACCCAAATGAACCTCTCCCA
																				s045-R	ACATGAAAAGAGCAAGATTCACAA
																				s046-F	TTTGTCGGCAAGTGGCCTAT
																				s046-R	AGTTGTCGACATGTTAGCCGT
																				s047-F	AAGACCACAGCCCCAAAGTT
																				s047-R	CAACAGCCTTGCCATTGAGG
																				s048-F	TAGTCAACGAAGCGGGTTCA
																				s048-R	ATGAAGCTAGGTCGACTAAAATTG
																				s049-F	TTCCTGCATCAGCACCTTCC
																				s049-R	ACAGGAAACTAAGGGACGCC
																				s050-F	ATCCTTGGATGATCCGGCTT
																				s050-R	AGTGACGTTTGGTGGAGGTG
																				s051-F	TCGCTCAAATTCAACTGTATCGAC
																				s051-R	TCAAACATCGGCGGAGCAT
																				s052-F	TGTTCCACATGGGCGGTTAT
																				s052-R	ACGTGTCAAGACCCATCGTT
																				s053-F	TGTGCCATCAACATCTCGCT
																				s053-R	TGGCGTACCAAAACTAACCGT
																				s054-F	CCTGAAAGGCCTTGTAACGATT
																				s054-R	ATGTCGGATCCACGCAAGTT
																				s055-F	GCTGAGTTGCTCGTGAACAT
																				s055-R	GCATCCAAAATCCTCCTTCGAG
																				s056-F	GCAATTCTTGGTTTGATTGTCGG
																				s056-R	GAAAATGAGACGCCGTTCCG
																				s057-F	ACTAGCGTTGTCCCTCCGAT
																				s057-R	TCATCTTCTCCAGAGCCCGT
																				s058-F	AGCTAAAGAGTCATCCAAAGCC
																				s058-R	AGTACTTTTGCGGCGTACCT
																				s059-F	TCTGTGGAACCATCATCCACT
																				s059-R	GGTCATGAAGTTAGTCGTGCC
																				s060-F	GGCATCGGTGGTAGAAGAC
																				s060-R	CATATCTGTGCTTGGCGCA
																				s061-F	CAAAGCGTGCCATTCAGGA
																				s061-R	ATTTGTCCCGACTTGGCCT
																				s062-F	ATTGCCGGATGGAGAAGTC
																				s062-R	CGCATTGAGAAGGCTAACG
																				s063-F	TCAAACAGTGCTAGCGTCA
																				s063-R	ACGACCATACGTCTCCTTC
																				s064-F	GTGTTCAGCACGTTGCTCT
																				s064-R	CAGGTCCTCCATCCAGCAA
																				s065-F	TCCCTGCTACAAATGTTAC
																				s065-R	CTCTAGCGGCGGAATCCTG
																				s066-F	GGCAACACCAAACCCAGTT
																				s066-R	CAAGCGGAAGAAACGAGTG
																				s067-F	CGGCAGTGCCCGTTAATAC
																				s067-R	GCCTTAACCACTCGGCCAT
																				s068-F	TCGGTACTTGTGTGGGTGA
																				s068-R	GTAGGAAGGGAATGCGGAT
																				s069-F	CGGAGGAGCACCCAACATA
																				s069-R	TTCATCTGTGACACCGCAG
																				s070-F	CACCGCCAATGATGTCAAG
																				s070-R	TTACAGCCAGCAGCCTTAC
																				s071-F	GGGCCCACAAGTCCCTCTAT
																				s071-R	GCCGAAAGCTGGTCTATTCCT
																				s072-F	AGTCACAAGACCGGAAGGT
																				s072-R	ACGTCTGCCTTCTGTTGAG
																				s073-F	AAACGACGTCACAGCACTC
																				s073-R	GATCCTTACTTCCGCCTGG
																				s074-F	TTGCTTCCCACAGCTTTCC
																				s074-R	TCCTGTCTATGTGCTGCTC
																				s075-F	TGAACCGCCGTTTTACTGT
																				s075-R	AGCCGTCTTTCCACGTCAA
																				s076-F	CAGCTTCTGCGTTGATTCC
																				s076-R	AGGTACTGGTACATATGCC
																				s077-F	GTACGCGCTCGTTAAACAC
																				s077-R	CGCATCATAAAGCTCACCA
																				s078-F	ACGTGGCCAAACCTTCTCA
																				s078-R	ATGGTGGAAAGAAGCCACC
																				s080-F	GCACCATCTACAGATTCCG
																				s080-R	AATCGCGTATCCTTATGGC
																				s081-F	AAATGTGAGGTGGATATGG
																				s081-R	AAACGGGCACGAGCATACA
																				s082-F	CTCGTCTCGTTCGGTACAG
																				s082-R	GTCCGCCATGTCAGACCAA
																				s083-F	CGTCCTAATGCGTGTTAAG
																				s083-R	GCCATCTGGAAGCACGGTA
																				s084-F	TATCGCGGTGCGCTCTATA
																				s084-R	ACAGCGTCAAAATTTCCGC
																				s085-F	CGGCATATATCTGGCGCAC
																				s085-R	CCAAAGCCTGGGACCATCA
																				s086-F	ATTGGGCACAATCGGAGAC
																				s086-R	GTGCCTTCAAGGGAGCAAA
																				s087-F	TCACTCCTTCTTAGGGGCA
																				s087-R	CCAGGGTACTATGAACAGC
																				s088-F	CGGAACCTGATTTTCGCAG
																				s088-R	GGGTGGACTGAGGCATAGT
																				s089-F	CCGTTGTCGTTACAATGGG
																				s089-R	ACCAAGCAGTAGATGGCAC
																				s090-F	TGCACGGTTAGCGAGGTCA
																				s090-R	TGCTTTCGGACCTCACCAT
																				s091-F	TTCGTACTTGTGAAACGGCT
																				s091-R	ACCTGCGAAGAAGACAGAGG
																				s092-F	TTGACCTGTGACAACGGGA
																				s092-R	TATCTTCCCGGGCACCAAG
																				s093-F	CTAATGCCGACTCCACCAC
																				s093-R	CGACGTTGCTAGTTTCTGC
																				s094-F	ATGTTGCGCAGCTCAAGTT
																				s094-R	TTCGCACGGCAATAGAAGG
																				s095-F	TGCAAAGAAGGCAAGCATT
																				s095-R	AGTGTTGTTTGAGGTTCCC
																				s096-F	GATTCTGGAACGGTGCCTCT
																				s096-R	GTGAGACCATTTAGACCCTGTCA
																				s097-F	ACCGACGTATGTTGTGGCAA
																				s097-R	GACGGTCACGAGGAAGTGAA
																				s098-F	CACTGGTGGGAAGAAGTGGA
																				s098-R	CAAAACGGGTTTGGATCGCC
																				s099-F	CGCGGATAATTGCCTTTTCCA
																				s099-R	CATCCGGATCAGGGTCATCG
																				s100-F	CAGGATGTTAGCCGCCTTGA
																				s100-R	TCCTCCTCGAATACTGCGCT
																				s101-F	TGGCGTCTGTCAAATTGTGG
																				s101-R	ATTGTGAACTCCAGCGCCTT
																				s102-F	ATGCGGGTGGTCCATAGTCT
																				s102-R	CTGTGCTATAGGGACCTCGC
																				s103-F	CCTCGTGGAAAGAAAAGTTGGC
																				s103-R	CGCCATCACACATAATCTTAGCA
																				s104-F	ACCCAGTTGTTGAGCTTGGA
																				s104-R	AACGTTGAGCATGTTCGTGA
																				s105-F	GAACTACGAGGCCGAGCTG
																				s105-R	AGTTATGGAGCCTTGAAAAGGA
																				s106-F	ACGGATCACTCGTAATCTGAGC
																				s106-R	TGCGCCACTCAGAGAAACAT
																				s107-F	AAACCCAATACGGTGGCACT
																				s107-R	TGGCTAAATGCTGGACAGGC
																				s108-F	GCACGGTAATGATGTCGCAG
																				s108-R	GGTATCCAGGCAAAGCGACT
																				s109-F	TCCATGTGTCATTTATCAGCTGTG
																				s109-R	ACGGTAGGTACGGATATGCAAG
																				s110-F	ACACCCCATCCAGCATCTGT
																				s110-R	ACCGTAGCACTTGAAGGAAAGA
																				s111-F	TCGACTTAGCAAAACATCAGCG
																				s111-R	CACGTGGGACTAGCACAGAC
																				s112-F	AGGGCTTGTCAGCATACACA
																				s112-R	GAGGACGCCAATGCATTAAGTA
																				s113-F	GCCTTTCAATGGAAGCACCG
																				s113-R	GGTAGCACCTGGCGTATTGA
																				s114-F	AATGAGGAACGAACACCATATCT
																				s114-R	GAGGCACAGCGGAAAAACAA
																				s115-F	GTTGTTCGCTGAAGACAGCC
																				s115-R	TCCAAAAGGTTGACACTGATTTGA
																				s116-F	GACCATTTCCCTCCCCATCC
																				s116-R	CGCTGCTTGATTTCTTCGCA
																				s117-F	TGACAATGGGCGTCGACATA
																				s117-R	CACCTGCGTCTGCAGAAAAC
																				s118-F	ACGAATCGTCAAAATCAGCAAGA
																				s118-R	ACAGTCGCACAAACACTTCA
																				s119-F	ATGGGCGCTCAAAGTGAGAA
																				s119-R	AGGATTCGACAAAGGGCTTCA

## Sheet: S.table3
Supplementary Table 3
pegRNA sequences analyzed in this study. The PAM sequence is shown in blue.
	Protospacer sequence	PBS	RTT	Corresponding position relative to BE	Corresponding position relative to PE
als-1	CGGTGCCGATCATGCGGCGGGGG	CCGCATGATC	GGGCCAGGTCCTCCG	-18	+4
als-2	CGGTGCCGATCATGCGGCGGGGG	CCGCATGATC	GGGCCAGGTCTCCCG	-18	+5
als-3	ATTGTGCTTGGTGATGGAGCGGG	CCATCACCAA	TCGAGGTCACCCACT	-18	+3
als-5	CTGCCTATGATCCCAAGTGGGGG	CTTGGGATCA	GAATGCGCCCTCA	-18	+4
als-6	CTGCCTATGATCCCAAGTGGGGG	CTTGGGATCA	TTGAATGCGCTCCCA	-18	+6
als-8	GACTATGGGCGTCTCCTGGAAGG	AGGAGACGC	TCGGCACCGACGTCTTCC	-18	+6
cps-1	TGTGCTCAAAAAGATCGACCGGG	CGATCTTTTTG	TCAGTTCCGAACATTTACCCGGT	-18	+11
