# Supplementary material for: Synergistic HMGN1 and VP64 Fusions Potentiate High‐Precision and PAM‐Flexible Base Editing
Source: Adv Sci (Weinh). 2026 Jun 11:e76047. Online ahead of print. doi: 10.1002/advs.76047 (PMC13336815; doi:10.1002/advs.76047)
Supplement: Supplementary file 3 — Supporting File 3: advs76047‐sup‐0003‐DataFiles.xlsx. [file ADVS-9999-e76047-s002.xlsx]

## Sheet: Fig. 1
	C-toT editing (%)
PolyC-1-NGN
	CDA1-BE3			CDA1-SpRY-BE3			CDA1∆195-SpRY-BE3			CDA1∆194-SpRY-BE3			CDA1∆193-SpRY-BE3			CDA1∆190-SpRY-BE3
	Rep.1	Rep.2	Rep.3	Rep.1	Rep.2	Rep.3	Rep.1	Rep.2	Rep.3	Rep.1	Rep.2	Rep.3	Rep.1	Rep.2	Rep.3	Rep.1	Rep.2	Rep.3
C-19	4.55543	3.22192	3.23658	20.456	19.1632	19.4617	19.8797	22.0832	20.1816	9.62753	5.03614	8.58687	6.49607	4.8947	7.30518	5.56761	5.5691	5.25403
C-18	6.43699	4.59661	4.64376	29.5775	27.4812	28.3484	56.1038	58.7925	58.2031	47.631	26.3179	44.0727	48.9429	35.8556	56.1386	37.2017	36.625	36.2836
C-17	6.00289	4.22323	4.29655	27.4692	25.6089	26.43	51.3292	54.3633	53.2461	36.8779	20.1164	34.0542	28.2861	20.143	31.527	16.8364	16.6158	15.3236
C-16	5.12142	3.61559	3.65002	23.0687	21.6335	22.0816	17.1473	19.8358	17.5861	12.3042	6.23917	10.9636	10.7666	7.4355	11.7608	5.576	5.54854	4.97964
C-15	4.80763	3.41848	3.39878	21.5878	20.3132	20.631	7.42818	9.13269	7.55772	6.84429	3.56729	6.07816	7.19006	5.14716	8.05879	4.36655	4.27299	3.73294
C-14	4.22031	2.95937	2.99711	18.7482	17.5848	17.7208	2.70329	3.37342	2.7357	2.58972	1.40629	2.24093	3.01547	2.14926	3.32588	1.92033	1.8332	1.62368
C-13	1.84438	1.34805	1.3373	8.51453	8.14693	8.01806	3.57042	4.19026	3.70678	3.68748	2.00024	3.36623	5.76885	4.19893	6.34816	3.63089	3.5452	3.09124
PolyC-2-NGN
	CDA1-BE3			CDA1-SpRY-BE3			CDA1∆195-SpRY-BE3			CDA1∆194-SpRY-BE3			CDA1∆193-SpRY-BE3			CDA1∆190-SpRY-BE3
	Rep.1	Rep.2	Rep.3	Rep.1	Rep.2	Rep.3	Rep.1	Rep.2	Rep.3	Rep.1	Rep.2	Rep.3	Rep.1	Rep.2	Rep.3	Rep.1	Rep.2	Rep.3
C-19	0.752922	0.691296	0.877586	31.1141	37.6879	42.3951	22.1208	20.672	21.3824	12.5627	11.9584	10.2509	3.65695	3.21943	3.35608	1.43714	1.61633	1.56017
C-18	1.02654	0.938228	1.18274	38.3687	43.1153	47.9472	64.5733	60.1806	61.2427	59.7	56.3668	48.3607	43.4533	39.3129	43.0344	13.5787	14.5437	14.0852
C-17	0.798525	0.721832	0.916734	32.4806	38.8786	43.7595	33.9599	31.6074	32.0348	28.3258	25.708	23.2787	19.3685	17.1702	18.9555	10.2471	11.1633	10.6179
C-16	0.708842	0.655507	0.828342	30.4054	37.206	41.8861	10.5708	9.81715	10.0243	10.8908	10.2264	9.19242	15.6168	13.7659	15.8519	8.21083	8.96831	8.48759
C-15	0.6758	0.605965	0.790402	29.3246	35.5089	40.279	31.0817	28.072	29.1116	28.2147	25.8421	22.7879	22.2051	19.2652	21.3728	10.3027	10.9028	10.675
C-12	0.0151867	0.012282	0.0209188	1.38667	1.94087	2.69836	0.297559	0.265042	0.30378	0.347783	0.284715	0.255958	0.171432	0.147877	0.166869	0.110449	0.117004	0.0988897
C-11	0.031811	0.013102	0.021329	2.74631	4.10028	5.3154	0.569211	0.490008	0.531329	0.821454	0.694263	0.635933	0.375832	0.283871	0.355214	0.227824	0.240824	0.241731
PolyC-3-NAN
	CDA1-BE3			CDA1-SpRY-BE3			CDA1∆195-SpRY-BE3			CDA1∆194-SpRY-BE3			CDA1∆193-SpRY-BE3			CDA1∆190-SpRY-BE3
	Rep.1	Rep.2	Rep.3	Rep.1	Rep.2	Rep.3	Rep.1	Rep.2	Rep.3	Rep.1	Rep.2	Rep.3	Rep.1	Rep.2	Rep.3	Rep.1	Rep.2	Rep.3
C-20	0.051313	0.0613395	0.0677763	1.08908	1.11475	NA	0.104603	1.38034	0.401822	0.778526	0.10868	NA	1.15983	1.40006	1.22887	0.14261	0.127499	0.0964841
C-19	0.0202723	0.0216455	0.0278691	4.14875	5.1047	NA	4.27344	7.04213	16.2853	23.1653	9.43159	NA	22.8103	31.7	25.5726	4.11023	3.38183	2.82112
C-18	0.0172919	0.0207908	0.0165865	4.61932	5.76647	NA	10.5871	7.69824	18.8897	29.2867	23.9456	NA	25.8322	35.876	28.9406	18.0917	15.2575	12.8417
C-17	0.0163443	0.0267786	0.0198143	4.29077	5.27786	NA	6.4442	7.05886	12.3079	15.2099	15.8889	NA	17.7863	24.5195	19.5544	11.1268	9.29537	7.63305
C-16	0.0144763	0.0135171	0.016194	3.76597	4.46498	NA	1.70054	5.93009	2.32581	3.2668	4.83614	NA	3.69323	5.03803	3.91999	2.56243	2.32798	1.95293
C-15	0.0114273	0.0113792	0.0116751	2.47608	2.96206	NA	0.819554	3.7574	0.73582	1.08824	1.58071	NA	1.23022	1.56687	1.27973	1.03594	0.944742	0.72287
C-14	0.00817218	0.00795543	0.0120676	1.5551	1.8793	NA	0.287908	2.50911	0.373176	0.876167	0.822876	NA	0.794554	1.03774	0.804961	0.681547	0.485765	0.395693
PolyC-4-NAN
	CDA1-BE3			CDA1-SpRY-BE3			CDA1∆195-SpRY-BE3			CDA1∆194-SpRY-BE3			CDA1∆193-SpRY-BE3			CDA1∆190-SpRY-BE3
	Rep.1	Rep.2	Rep.3	Rep.1	Rep.2	Rep.3	Rep.1	Rep.2	Rep.3	Rep.1	Rep.2	Rep.3	Rep.1	Rep.2	Rep.3	Rep.1	Rep.2	Rep.3
C-19	0.0604991	0.0616365	0.067979	6.46315	5.74546	5.60438	3.92942	4.029	3.34313	0.969082	1.33512	2.145	1.64866	1.4596	0.675302	0.566903	0.913782	1.2143
C-18	0.0292856	0.0270712	0.0262805	8.96717	8.27004	7.85211	27.7521	28.5958	23.2226	11.7289	20.9184	31.4335	17.9269	15.0361	6.27717	2.9702	4.7367	6.99085
C-17	0.0225358	0.0217923	0.0192561	8.55616	7.85957	7.48504	18.8672	19.543	15.6315	4.40923	7.67086	11.2661	7.47308	6.34085	2.70169	1.35053	2.07821	2.85722
C-16	0.0203396	0.0248032	0.0229924	7.69137	6.97423	6.65568	4.6292	4.65222	3.8876	1.58123	2.28075	3.54998	3.62738	3.10219	1.44839	0.59543	0.986749	1.40059
C-15	0.0211309	0.0202538	0.0154179	6.37417	5.71908	5.48849	0.90293	0.898564	0.822804	0.564009	0.79531	1.29706	1.30261	1.30653	0.497493	0.30532	0.406693	0.603915
C-14	0.0226197	0.0201608	0.0170559	3.91167	3.49832	3.31154	0.627187	0.685509	0.562796	0.473793	0.661035	1.02342	1.12427	0.91345	0.447041	0.208989	0.335871	0.495158
C-13	0.0248998	0.0257714	0.0223528	1.11085	1.00713	0.946651	0.47119	0.539712	0.414795	0.309097	0.516657	0.773253	0.72332	0.601704	0.260818	0.124134	0.1685	0.252278
PolyC-5-NTN
	CDA1-BE3			CDA1-SpRY-BE3			CDA1∆195-SpRY-BE3			CDA1∆194-SpRY-BE3			CDA1∆193-SpRY-BE3			CDA1∆190-SpRY-BE3
	Rep.1	Rep.2	Rep.3	Rep.1	Rep.2	Rep.3	Rep.1	Rep.2	Rep.3	Rep.1	Rep.2	Rep.3	Rep.1	Rep.2	Rep.3	Rep.1	Rep.2	Rep.3
C-19	0.0227769	0.0268959	0.0208447	0.595468	0.662739	1.05169	0.179437	0.124863	0.278423	0.0538525	0.0908909	0.038069	0.112835	0	0.0147876	0.0384468	0.0276296	0.029121
C-18	0.0139767	0.0131622	0.0084678	1.29644	1.48074	2.1845	6.5574	4.75714	9.32184	3.63183	2.65191	2.93914	1.213	0	0.468002	0.169806	0.108792	0.279885
C-17	0.00672955	0.00572259	0.0104224	1.21615	1.3556	2.03186	2.67024	2.07068	4.34884	1.71184	1.09538	1.27093	0.564175	0.00527983	0.307075	0.237088	0.215856	0.139134
C-16	0.0025883	0.00515007	0.00651473	1.13793	1.21135	1.84081	0.474753	0.415925	0.851715	0.413203	0.378269	0.363122	0	0	0.165279	0.144175	0.141601	0.0776561
C-15	0.00569424	0.00057199	0.0123777	1.01595	1.08274	1.66081	0.94563	0.796904	1.68622	0.832618	0.513939	0.466592	0.22567	0	0.289672	0.131362	0.189953	0.103541
C-10	0.0191615	0.0160329	0.0228166	0.0551	0.0585458	0.0874134	0.0635853	0.0294193	0.0459196	0.0642068	0.0347526	0.0195227	0	0.0158602	0.0226148	0.0240295	0.0172685	0.0161784
C-5	0.00517665	0.00686719	0.00911975	0.00669054	0.0115865	0.00480008	0.0267416	0.020029	0.0164461	0.0155341	0.0153713	0.0156177	0	0.00527983	0.00956823	0.032039	0.0103611	0.00647134
PolyC-6-NTN
	CDA1-BE3			CDA1-SpRY-BE3			CDA1∆195-SpRY-BE3			CDA1∆194-SpRY-BE3			CDA1∆193-SpRY-BE3			CDA1∆190-SpRY-BE3
	Rep.1	Rep.2	Rep.3	Rep.1	Rep.2	Rep.3	Rep.1	Rep.2	Rep.3	Rep.1	Rep.2	Rep.3	Rep.1	Rep.2	Rep.3	Rep.1	Rep.2	Rep.3
C-20	0.00839236	0.00919149	0.0118219	0.574694	1.38582	0.51087	0.60087	0.660153	0.705568	0.478917	0.403143	0.463003	0.45496	0.668419	0.619626	0.0491206	0.043719	0.0412631
C-19	1.23359	1.42994	0.973503	2.332	4.18447	2.05533	7.44707	8.872	8.32045	5.89238	5.00952	5.44063	10.6886	13.4124	12.7776	2.13473	2.14235	2.10392
C-18	0.00896058	0.0124218	0.0143093	1.60843	3.58564	1.38355	13.2188	17.2796	15.6193	10.7767	8.40273	10.6811	0.0798497	0.121319	0.117619	5.11513	4.71561	5.30997
C-17	0.0140281	0.0115791	0.0123453	1.52361	3.41832	1.3326	9.06912	11.3148	10.4176	7.00037	5.67656	6.93791	0.0466926	0.104382	0.0657393	3.66841	3.47713	4.14504
C-15	0.0152869	0.0160421	0.0134568	1.20925	2.85544	1.09388	0.795105	0.856052	0.926972	0.683527	0.606454	0.655217	0.0165885	0.0162851	0.016297	0.562012	0.512484	0.532472
C-14	0.0146372	0.017275	0.0132951	1.15686	2.70202	1.03025	0.831852	0.968829	0.958321	0.879119	0.876535	0.775446	0.00866684	0.0162088	0.0139553	0.688745	0.599679	0.661712
C-12	0.0214092	0.0225494	0.0183992	0.0678109	0.184463	0.0628332	0.483618	0.674234	0.551133	0.554705	0.472699	0.486513	0.025395	0.0215322	0.014459	0.39689	0.357732	0.342203
PolyC-7-NCN
	CDA1-BE3			CDA1-SpRY-BE3			CDA1∆195-SpRY-BE3			CDA1∆194-SpRY-BE3			CDA1∆193-SpRY-BE3			CDA1∆190-SpRY-BE3
	Rep.1	Rep.2	Rep.3	Rep.1	Rep.2	Rep.3	Rep.1	Rep.2	Rep.3	Rep.1	Rep.2	Rep.3	Rep.1	Rep.2	Rep.3	Rep.1	Rep.2	Rep.3
C-19	0.0378424	0.040771	0.0419322	22.1075	23.6162	23.6086	33.5973	35.306	22.3827	22.3833	20.9023	21.4481	18.4121	13.2876	16.4269	12.0063	15.4607	8.6296
C-18	0.0357881	0.0422524	0.0379398	26.3678	28.0216	27.8189	46.1866	47.9423	31.7279	44.225	42.8391	43.6312	48.1806	36.2122	42.9809	30.8699	41.5639	22.7448
C-17	0.0123169	0.00889417	0.010552	24.1496	25.6368	25.4109	21.068	22.2685	13.0865	15.9586	16.7211	15.9509	11.0087	7.58619	10.0475	3.98766	4.7184	2.55906
C-16	0.00586512	0.0122289	0.00998151	21.9717	23.456	23.4399	7.72351	8.8135	4.77398	7.43801	7.1351	6.94806	7.11111	4.86685	6.89375	3.14823	3.65065	1.91589
C-15	0.0067444	0.00592934	0.00541804	21.1235	22.5832	22.6526	8.25167	9.07597	5.00673	8.70252	7.61562	7.8914	12.6211	8.58661	11.8533	6.71093	7.96981	4.29204
C-13	0.0416549	0.0374357	0.0439274	4.75274	4.98989	4.96785	4.15454	4.35702	2.48191	4.18264	3.64603	3.89777	7.93293	5.46496	6.95503	4.58745	5.81893	3.23896
C-10	0.00410558	0.0022235	0.00370698	0.518662	0.535055	0.501046	0.112248	0.124158	0.0977795	0.11309	0.105777	0.105183	0.14368	0.120528	0.139397	0.080858	0.132322	0.0661531
PolyC-8-NCN
	CDA1-BE3			CDA1-SpRY-BE3			CDA1∆195-SpRY-BE3			CDA1∆194-SpRY-BE3			CDA1∆193-SpRY-BE3			CDA1∆190-SpRY-BE3
	Rep.1	Rep.2	Rep.3	Rep.1	Rep.2	Rep.3	Rep.1	Rep.2	Rep.3	Rep.1	Rep.2	Rep.3	Rep.1	Rep.2	Rep.3	Rep.1	Rep.2	Rep.3
C-19	0.0301913	0.0253553	0.0337011	1.81191	2.11821	1.70423	1.05457	3.72192	6.22301	3.26898	4.21618	6.34536	1.05951	1.43718	0.489897	0.201329	0.273044	0.168405
C-18	0.0141906	0.0105577	0.015773	2.59026	2.93597	2.40202	2.68392	9.18922	15.7964	8.92196	10.7731	14.9558	5.49144	7.48247	2.24457	0.839588	1.04038	0.975134
C-17	0.0153974	0.0119688	0.0121976	2.58903	2.9433	2.39488	1.85839	6.58633	11.1425	5.27163	6.60318	9.91358	3.27492	4.40409	1.42106	0.374937	0.482395	0.439459
C-16	0.0246815	0.0281882	0.0365736	2.04338	2.35229	1.87911	0.522395	1.80504	3.03095	1.50142	1.97319	3.53453	1.35386	1.90472	0.652352	0.175419	0.19764	0.180041
C-15	0.00738149	0.0147749	0.0107385	1.62126	1.90527	1.51141	0.164714	0.547143	0.920481	0.688101	0.992561	1.45816	0.85376	1.12639	0.408148	0.0985621	0.194681	0.191564
C-13	0.0104867	0.0126711	0.0193478	1.09359	1.35289	1.02293	0.095708	0.292603	0.533507	0.371746	0.45259	0.801697	0.392114	0.50535	0.159523	0.068884	0.0639228	0.0883561
C-9	0.0117196	0.0140888	0.0179416	0.0220987	0.0341028	0.0204375	0.0272183	0.0580893	0.109013	0.0481993	0.0742954	0.0930613	0.024573	0.0295825	0.00980886	0.0195664	0.00579441	0.0152994
PolyC-9-NCN
	CDA1-BE3			CDA1-SpRY-BE3			CDA1∆195-SpRY-BE3			CDA1∆194-SpRY-BE3			CDA1∆193-SpRY-BE3			CDA1∆190-SpRY-BE3
	Rep.1	Rep.2	Rep.3	Rep.1	Rep.2	Rep.3	Rep.1	Rep.2	Rep.3	Rep.1	Rep.2	Rep.3	Rep.1	Rep.2	Rep.3	Rep.1	Rep.2	Rep.3
C-19	0.0150548	0.0101135	0.00842193	0.720073	0.819064	1.14826	0.443772	0.41303	0.371255	0.333245	0.338974	0.264778	0.114344	0.059365	0.0291401	0.0211412	0.0246784	0.0293819
C-18	0.0137643	0.0176439	0.00885284	0.923372	1.03939	1.55212	6.27558	5.27684	6.07619	2.10003	2.32923	1.84754	1.09271	0.774139	0.55536	0.21153	0.182773	0.197583
C-17	0.00725392	0.0139334	0.00549976	0.925823	1.04409	1.57614	4.24812	3.62024	4.05617	1.75128	1.92406	1.68924	1.52327	1.09777	0.898675	0.433781	0.353935	0.436684
C-16	0.024155	0.0275176	0.0224437	0.88977	0.988571	1.42656	3.13912	2.71871	2.90875	2.13329	2.38285	1.65514	2.48164	1.98016	1.55285	0.793644	0.649431	0.853013
C-15	0.0059808	0.0082668	0.0077525	0.832819	0.925728	1.31612	1.82898	1.64148	1.62901	1.17986	1.38269	1.00837	1.36593	1.0011	0.776959	0.553985	0.396485	0.487144
C-9	0.0164329	0.0220236	0.017894	0.0361783	0.0564101	0.0739761	0.530639	0.475253	0.590733	0.27331	0.288647	0.188051	0.0556406	0.0259393	0.0409697	0.0319214	0.0234798	0.024482
C-5	0.0105572	0.010063	0.00630537	0.00762455	0.00790676	0.0119339	0.0223218	0.0221774	0.0195687	0.0121338	0.0146441	0.0148235	0.00591921	0.00505927	0.00784682	0.0040551	0.00610689	0.0108952

## Sheet: Fig. 2c
C-to-T editing(%)
		CDA1-BE3				CDA1-SpRY-BE3				CDA1Δ194-SpRY-BE3
		Rep.1	Rep.2	Rep.3	Rep.4	Rep.1	Rep.2	Rep.3	Rep.4	Rep.1	Rep.2	Rep.3	Rep.4
sgRNA-C1	C1	0.0184	0.0146	0.0071	0.0153	0.4128	0.3237	0.5372	0.184	0.5819	0.602	0.5165	0.4598
	C2	0.0299	0.0292	0.0195	0.0205	0.3758	0.2948	0.5262	0.184	0.2715	0.3543	0.2446	0.2172
	C3	0.0322	0.0244	0.0213	0.0205	0.3407	0.2993	0.5153	0.1733	0.2244	0.1988	0.1903	0.1883
sgRNA-C2	C1	0.046	0.0277	0.0114	0.0099	32.0718	21.0038	18.7562	32.1184	12.296	12.9285	13.023	10.8881
	C2	0.0387	0.017	0.0227	0.0141	35.8825	24.215	21.6562	36.4741	40.7703	41.0117	41.4722	37.3705
	C3	0.0363	0.0426	0.0162	0.024	34.709	23.2066	20.9026	35.1802	21.779	21.0766	21.4373	18.5149
sgRNA-C3	C1	0.0135	0.0048	0.0183	0.0065	22.4094	25.536	15.9911	9.5973	6.736	5.2215	7.5893	6.7187
	C2	0.0219	0.0144	0.017	0.0174	31.4817	36.841	23.0847	13.8162	15.9028	12.7825	18.3036	14.0324
	C3	0.0151	0.0264	0.0223	0.0239	34.5546	39.6697	25.3696	14.9925	51.3144	38.1838	56.5476	48.727
Ratio of target products(%)
		CDA1-BE3				CDA1-SpRY-BE3				CDA1Δ194-SpRY-BE3
		Rep.1	Rep.2	Rep.3	Rep.4	Rep.1	Rep.2	Rep.3	Rep.4	Rep.1	Rep.2	Rep.3	Rep.4
sgRNA-C1	T1C2C3	0	0	0	0	11.5613	0	0	0	46.2578	49.0381	51.02	46.2485
sgRNA-C2	C1T2C3	0	0	0	0	3.0038	3.5197	3.6981	3.2969	40.1509	41.6838	41.1085	43.4713
sgRNA-C3	C1C2T3	0	0	0	0	9.277	7.8161	9.5233	8.1961	63.3136	62.002	63.3986	65.8772

## Sheet: Fig.2d
BE variants	Locus	Target	Replicate	Efficiency	Purity
CDA1-BE3	Locus 1	sgRNA-C1	Rep.1	0.0184	0
CDA1-BE3	Locus 1	sgRNA-C1	Rep.2	0.0146	0
CDA1-BE3	Locus 1	sgRNA-C1	Rep.3	0.0071	0
CDA1-BE3	Locus 1	sgRNA-C1	Rep.4	0.0153	0
CDA1-SpRY-BE3	Locus 1	sgRNA-C1	Rep.1	0.4128	11.5613
CDA1-SpRY-BE3	Locus 1	sgRNA-C1	Rep.2	0.3237	0
CDA1-SpRY-BE3	Locus 1	sgRNA-C1	Rep.3	0.5372	0
CDA1-SpRY-BE3	Locus 1	sgRNA-C1	Rep.4	0.184	0
CDA1Δ-SpRY-BE3	Locus 1	sgRNA-C1	Rep.1	0.5819	46.2578
CDA1Δ-SpRY-BE3	Locus 1	sgRNA-C1	Rep.2	0.602	49.0381
CDA1Δ-SpRY-BE3	Locus 1	sgRNA-C1	Rep.3	0.5165	51.02
CDA1Δ-SpRY-BE3	Locus 1	sgRNA-C1	Rep.4	0.4598	46.2485
CDA1-BE3	Locus 1	sgRNA-C2	Rep.1	0.0387	0
CDA1-BE3	Locus 1	sgRNA-C2	Rep.2	0.017	0
CDA1-BE3	Locus 1	sgRNA-C2	Rep.3	0.0227	0
CDA1-BE3	Locus 1	sgRNA-C2	Rep.4	0.0141	0
CDA1-SpRY-BE3	Locus 1	sgRNA-C2	Rep.1	35.8825	3.0038
CDA1-SpRY-BE3	Locus 1	sgRNA-C2	Rep.2	24.215	3.5197
CDA1-SpRY-BE3	Locus 1	sgRNA-C2	Rep.3	21.6562	3.6981
CDA1-SpRY-BE3	Locus 1	sgRNA-C2	Rep.4	36.4741	3.2969
CDA1Δ-SpRY-BE3	Locus 1	sgRNA-C2	Rep.1	40.7703	40.1509
CDA1Δ-SpRY-BE3	Locus 1	sgRNA-C2	Rep.2	41.0117	41.6838
CDA1Δ-SpRY-BE3	Locus 1	sgRNA-C2	Rep.3	41.4722	41.1085
CDA1Δ-SpRY-BE3	Locus 1	sgRNA-C2	Rep.4	37.3705	43.4713
CDA1-BE3	Locus 1	sgRNA-C3	Rep.1	0.0151	0
CDA1-BE3	Locus 1	sgRNA-C3	Rep.2	0.0264	0
CDA1-BE3	Locus 1	sgRNA-C3	Rep.3	0.0223	0
CDA1-BE3	Locus 1	sgRNA-C3	Rep.4	0.0239	0
CDA1-SpRY-BE3	Locus 1	sgRNA-C3	Rep.1	34.5546	9.277
CDA1-SpRY-BE3	Locus 1	sgRNA-C3	Rep.2	39.6697	7.8161
CDA1-SpRY-BE3	Locus 1	sgRNA-C3	Rep.3	25.3696	9.5233
CDA1-SpRY-BE3	Locus 1	sgRNA-C3	Rep.4	14.9925	8.1961
CDA1Δ-SpRY-BE3	Locus 1	sgRNA-C3	Rep.1	51.3144	63.3136
CDA1Δ-SpRY-BE3	Locus 1	sgRNA-C3	Rep.2	38.1838	62.002
CDA1Δ-SpRY-BE3	Locus 1	sgRNA-C3	Rep.3	56.5476	63.3986
CDA1Δ-SpRY-BE3	Locus 1	sgRNA-C3	Rep.4	48.727	65.8772
CDA1-BE3	Locus 2	sgRNA-C1	Rep.1	0.06	70
CDA1-BE3	Locus 2	sgRNA-C1	Rep.2	0.03	0
CDA1-BE3	Locus 2	sgRNA-C1	Rep.3	0.03	53.4632
CDA1-BE3	Locus 2	sgRNA-C1	Rep.4	0.02	70.3216
CDA1-SpRY-BE3	Locus 2	sgRNA-C1	Rep.1	10.09	9.3899
CDA1-SpRY-BE3	Locus 2	sgRNA-C1	Rep.2	6.93	13.5975
CDA1-SpRY-BE3	Locus 2	sgRNA-C1	Rep.3	11.99	9.6152
CDA1-SpRY-BE3	Locus 2	sgRNA-C1	Rep.4	6.46	13.2493
CDA1Δ-SpRY-BE3	Locus 2	sgRNA-C1	Rep.1	25.8	77.2856
CDA1Δ-SpRY-BE3	Locus 2	sgRNA-C1	Rep.2	26.23	77.7135
CDA1Δ-SpRY-BE3	Locus 2	sgRNA-C1	Rep.3	23.37	75.2163
CDA1Δ-SpRY-BE3	Locus 2	sgRNA-C1	Rep.4	24.47	80.113
CDA1-BE3	Locus 2	sgRNA-C2	Rep.1	0.0292	0
CDA1-BE3	Locus 2	sgRNA-C2	Rep.2	0.0132	0
CDA1-BE3	Locus 2	sgRNA-C2	Rep.3	0.0316	0
CDA1-BE3	Locus 2	sgRNA-C2	Rep.4	0.021	0
CDA1-SpRY-BE3	Locus 2	sgRNA-C2	Rep.1	1.79	2.4087
CDA1-SpRY-BE3	Locus 2	sgRNA-C2	Rep.2	2.31	1.9157
CDA1-SpRY-BE3	Locus 2	sgRNA-C2	Rep.3	2.6	2.1688
CDA1-SpRY-BE3	Locus 2	sgRNA-C2	Rep.4	1.55	1.9962
CDA1Δ-SpRY-BE3	Locus 2	sgRNA-C2	Rep.1	3.56	11.1609
CDA1Δ-SpRY-BE3	Locus 2	sgRNA-C2	Rep.2	6.87	8.9623
CDA1Δ-SpRY-BE3	Locus 2	sgRNA-C2	Rep.3	4.74	10.4046
CDA1Δ-SpRY-BE3	Locus 2	sgRNA-C2	Rep.4	5.44	11.9552
CDA1-BE3	Locus 2	sgRNA-C3	Rep.1	0.0237	0
CDA1-BE3	Locus 2	sgRNA-C3	Rep.2	0.0237	0
CDA1-BE3	Locus 2	sgRNA-C3	Rep.3	0.0088	0
CDA1-BE3	Locus 2	sgRNA-C3	Rep.4	0.0043	0
CDA1-SpRY-BE3	Locus 2	sgRNA-C3	Rep.1	0.0962	42.8105
CDA1-SpRY-BE3	Locus 2	sgRNA-C3	Rep.2	0.0962	0
CDA1-SpRY-BE3	Locus 2	sgRNA-C3	Rep.3	0.1457	0
CDA1-SpRY-BE3	Locus 2	sgRNA-C3	Rep.4	0.0922	72.7273
CDA1Δ-SpRY-BE3	Locus 2	sgRNA-C3	Rep.1	0.5727	68.2586
CDA1Δ-SpRY-BE3	Locus 2	sgRNA-C3	Rep.2	0.5727	72.0142
CDA1Δ-SpRY-BE3	Locus 2	sgRNA-C3	Rep.3	0.594	70.2688
CDA1Δ-SpRY-BE3	Locus 2	sgRNA-C3	Rep.4	0.3586	61.2458
CDA1-BE3	Locus 3	sgRNA-C3	Rep.1	0.059121	6.66667
CDA1-BE3	Locus 3	sgRNA-C3	Rep.2	0.107105	1.44928
CDA1-BE3	Locus 3	sgRNA-C3	Rep.3	0.067812	0
CDA1-SpRY-BE3	Locus 3	sgRNA-C3	Rep.1	1.1838	12.3596
CDA1-SpRY-BE3	Locus 3	sgRNA-C3	Rep.2	0.914056	1.5873
CDA1-SpRY-BE3	Locus 3	sgRNA-C3	Rep.3	0.634005	15.7895
CDA1Δ-SpRY-BE3	Locus 3	sgRNA-C3	Rep.1	4.095	58.9744
CDA1Δ-SpRY-BE3	Locus 3	sgRNA-C3	Rep.2	3.13297	39.3586
CDA1Δ-SpRY-BE3	Locus 3	sgRNA-C3	Rep.3	2.64868	41.8182
CDA1-SpRY-BE3	Locus 3	sgRNA-C2	Rep.1	5.92007	4.91803
CDA1-SpRY-BE3	Locus 3	sgRNA-C2	Rep.2	7.93325	4.16667
CDA1-SpRY-BE3	Locus 3	sgRNA-C2	Rep.3	9.18282	1.04712
CDA1Δ-SpRY-BE3	Locus 3	sgRNA-C2	Rep.1	22.6822	22.3881
CDA1Δ-SpRY-BE3	Locus 3	sgRNA-C2	Rep.2	25.6161	18.4652
CDA1Δ-SpRY-BE3	Locus 3	sgRNA-C2	Rep.3	25.2889	21.0654
CDA1-BE3	Locus 3	sgRNA-C2	Rep.1	0.328945	0
CDA1-BE3	Locus 3	sgRNA-C2	Rep.2	0.36992	0
CDA1-BE3	Locus 3	sgRNA-C2	Rep.3	0.331665	0
CDA1-SpRY-BE3	Locus 3	sgRNA-C1	Rep.1	0.555124	0
CDA1-SpRY-BE3	Locus 3	sgRNA-C1	Rep.2	0.461432	3.44828
CDA1-SpRY-BE3	Locus 3	sgRNA-C1	Rep.3	0.430893	10.5263
CDA1Δ-SpRY-BE3	Locus 3	sgRNA-C1	Rep.1	0.814624	14.2857
CDA1Δ-SpRY-BE3	Locus 3	sgRNA-C1	Rep.2	0.738736	25.1534
CDA1Δ-SpRY-BE3	Locus 3	sgRNA-C1	Rep.3	0.963092	29.1667
CDA1-BE3	Locus 3	sgRNA-C1	Rep.1	0.020057	0
CDA1-BE3	Locus 3	sgRNA-C1	Rep.2	0.018374	0
CDA1-BE3	Locus 3	sgRNA-C1	Rep.3	0.020372	0
CDA1-BE3	Locus 4	sgRNA-C2	Rep.1	0	0
CDA1-BE3	Locus 4	sgRNA-C2	Rep.2	0	0
CDA1-BE3	Locus 4	sgRNA-C2	Rep.3	0	0
CDA1-SpRY-BE3	Locus 4	sgRNA-C2	Rep.1	0.464053	3.7037
CDA1-SpRY-BE3	Locus 4	sgRNA-C2	Rep.2	0.513491	4.87805
CDA1-SpRY-BE3	Locus 4	sgRNA-C2	Rep.3	0.49519	6.25
CDA1Δ-SpRY-BE3	Locus 4	sgRNA-C2	Rep.1	1.12145	62.5
CDA1Δ-SpRY-BE3	Locus 4	sgRNA-C2	Rep.2	0.967055	52.1739
CDA1Δ-SpRY-BE3	Locus 4	sgRNA-C2	Rep.3	0.490443	46.3768
CDA1-BE3	Locus 4	sgRNA-C1	Rep.1	0	0
CDA1-BE3	Locus 4	sgRNA-C1	Rep.2	0.007634	0
CDA1-BE3	Locus 4	sgRNA-C1	Rep.3	0	0
CDA1-SpRY-BE3	Locus 4	sgRNA-C1	Rep.1	0.089256	40
CDA1-SpRY-BE3	Locus 4	sgRNA-C1	Rep.2	0.029775	0
CDA1-SpRY-BE3	Locus 4	sgRNA-C1	Rep.3	0.043819	20
CDA1Δ-SpRY-BE3	Locus 4	sgRNA-C1	Rep.1	0.334933	40.678
CDA1Δ-SpRY-BE3	Locus 4	sgRNA-C1	Rep.2	0.195962	50
CDA1Δ-SpRY-BE3	Locus 4	sgRNA-C1	Rep.3	0.103867	40
CDA1-SpRY-BE3	Locus 5	sgRNA-C1	Rep.1	0.123828	7.69231
CDA1-SpRY-BE3	Locus 5	sgRNA-C1	Rep.2	0.114055	7.54717
CDA1-SpRY-BE3	Locus 5	sgRNA-C1	Rep.3	0.174559	4
CDA1-BE3	Locus 5	sgRNA-C1	Rep.1	0.0238	10
CDA1-BE3	Locus 5	sgRNA-C1	Rep.2	0.005304	7.14286
CDA1-BE3	Locus 5	sgRNA-C1	Rep.3	0.021588	6.89655
CDA1Δ-SpRY-BE3	Locus 5	sgRNA-C1	Rep.1	0.522061	44.1441
CDA1Δ-SpRY-BE3	Locus 5	sgRNA-C1	Rep.2	0.276697	36.3636
CDA1Δ-SpRY-BE3	Locus 5	sgRNA-C1	Rep.3	0.925758	43.8889
CDA1Δ-SpRY-BE3	Locus 5	sgRNA-C2	Rep.1	2.75505	77.7778
CDA1Δ-SpRY-BE3	Locus 5	sgRNA-C2	Rep.2	2.33048	73
CDA1Δ-SpRY-BE3	Locus 5	sgRNA-C2	Rep.3	2.07155	71.6981
CDA1-SpRY-BE3	Locus 5	sgRNA-C2	Rep.1	0.433852	7.05882
CDA1-SpRY-BE3	Locus 5	sgRNA-C2	Rep.2	0.148252	4.65116
CDA1-SpRY-BE3	Locus 5	sgRNA-C2	Rep.3	0.230745	10.3448
CDA1-BE3	Locus 5	sgRNA-C2	Rep.1	0.046731	0
CDA1-BE3	Locus 5	sgRNA-C2	Rep.2	0.109615	14.2857
CDA1-BE3	Locus 5	sgRNA-C2	Rep.3	0.072368	6.77966

## Sheet: Fig. 3_
PolyC-5-NTN
	CK	2x TAL	4x TAL	6x TAL	VP64	HMGB1	CHD1	H1	HMGN1	p65	HSF1	Oct4	Sox2	Klf4	cMyc	p53DD	HU	HLP
C-19	0.02689	0.040607	0.010057	0.01128	0.045558	0.033376	0.013952	0.035662	0.059358	0.009986	0.014584	0.007541	0.057218	0.012563	0.011872	0.012994	0.013523	0.021749
C-18	1.49233	1.78847	0.07542	0.063899	2.04175	0.954841	0.113522	1.38199	3.05112	0.052263	0.034884	0.017738	0.297049	0.038127	0.039532	0.038534	0.114423	0.249112
C-17	0.543566	0.7144	0.045014	0.033049	0.988957	0.376985	0.098298	0.538396	1.58539	0.034954	0.023663	0.014167	0.27708	0.023867	0.026293	0.030769	0.061942	0.150213
C-16	0.162803	0.217846	0.019266	0.01384	0.27982	0.149838	0.04274	0.192258	0.434647	0.012458	0.013251	0.009386	0.24785	0.01577	0.021367	0.020926	0.030197	0.073048
C-15	0.238927	0.347459	0.010183	0.009075	0.295938	0.238156	0.032694	0.354486	0.30522	0.011778	0.011183	0.012178	0.164516	0.011617	0.019451	0.019753	0.026732	0.082742
PolyC-8-NCN
	CK	2x TAL	4x TAL	6x TAL	VP64	HMGB1	CHD1	H1	HMGN1	p65	HSF1	Oct4	Sox2	Klf4	cMyc	p53DD	HU	HLP
C-19	1.9816	0.95252	0.103571	0.06061	1.52949	0.774282	0.091696	0.758534	1.12224	0.041141	0.101559	0.020104	0.188715	0.025621	0.02843	0.015184	0.088734	0.256167
C-18	5.69295	2.76669	0.426091	0.209607	4.79697	2.31756	0.29791	2.41415	5.94578	0.15211	0.252189	0.03578	0.383597	0.054268	0.061558	0.01674	0.25915	0.701286
C-17	3.55529	1.43054	0.354137	0.15174	3.62335	1.12051	0.231854	1.11398	4.21796	0.102654	0.300918	0.022578	0.381714	0.030268	0.055135	0.011112	0.176754	0.452899
C-16	0.960627	0.412252	0.083315	0.055782	1.03506	0.372024	0.081279	0.362446	0.952878	0.025838	0.149574	0.013688	0.231752	0.017762	0.019475	0.005911	0.08649	0.188576
C-15	0.449595	0.225061	0.024047	0.01016	0.276499	0.142013	0.017942	0.189679	0.236991	0.008107	0.007547	0.001582	0.141665	0.007392	0.008452	0.003443	0.034389	0.076147

## Sheet: Fig. 4b
		CK				HMGN1					VP64					HMGN1-VP64					VP64-HMGN1
		Rep.1	Rep.2	Rep.3	Rep.4	Rep.1	Rep.2	Rep.3	Rep.4	P value	Rep.1	Rep.2	Rep.3	Rep.4	P value	Rep.1	Rep.2	Rep.3	Rep.4	P value	Rep.1	Rep.2	Rep.3	Rep.4	P value
site 1	C-18	3.73813	2.42274	14.2891	5.7549	11.2163	2.45902	8.71971	8.08683	0.754401	16.6109	6.67913	9.10767	13.0977	0.213735	25.9988	NA	25.9075	28.8413	0.00257516	23.2863	23.3938	17.7789	NA	0.0062015
	C-17	0.876473	0.55335	3.38677	1.28694	2.86701	0.692495	2.41745	2.13363	0.552005	4.87502	1.64772	2.2796	3.19934	0.171385	7.56832	NA	7.98325	9.53234	0.000597597	7.03504	5.76327	4.26147	NA	0.0138257
	C-16	1.38797	0.84988	5.55321	2.08635	3.75409	0.938048	3.31179	3.20802	0.79779	6.52468	2.30687	3.35923	4.72661	0.255481	8.78517	NA	9.02799	10.8437	0.00285141	8.71229	7.3053	5.25707	NA	0.0256044
site 2	C-20	0.013249	0	0.028718	0.025988	0.040928	0.010956	0.008955	0.034501	0.538261	0.02585	0.015805	NA	0.021636	0.598659	NA	0.021352	0.009497	0.018704	0.952671	0.010865	0	0.007575	NA	0.209452
	C-19	0.021195	0.043612	0.010769	0.031765	0.01535	0.010956	0.017909	0.043117	0.638077	0.051697	0.038397	NA	0.03495	0.149436	NA	0.167682	0.099737	0.195035	0.0392926	0.070572	0.047179	0.075739	NA	0.0263669
	C-18	0.029144	0.039639	0.02872	0.043314	0.051159	0.03834	0.040293	0	0.827444	0.099699	0.072263	NA	0.056587	0.0725617	NA	0.237813	0.313435	0.296551	0.00726613	0.141151	0.101608	0.132566	NA	0.011573

## Sheet: Fig. 4c
	CK				HMGN1					VP64					HMGN1-VP64
	Rep.1	Rep.2	Rep.3	Rep.4	Rep.1	Rep.2	Rep.3	Rep.4	P value	Rep.1	Rep.2	Rep.3	Rep.4	P value	Rep.1	Rep.2	Rep.3	Rep.4	P value
site 3	NA	6.08836	4.50942	7.54936	6.51565	7.99941	10.4975	NA	0.196373	8.73408	12.0348	3.45628	NA	0.510194	26.7362	15.6871	28.4598	23.0385	0.0060144
site 4	0.098922	0.110794	NA	0.101479	0.061306	0.085501	0.061638	NA	0.0343317	0.110395	0.068429	0.047852	NA	0.263294	0.914316	NA	0.811488	0.977662	0.0035152
site 5	16.3372	14.4588	13.7764	NA	15.5906	10.2079	14.4357	NA	0.484999	22.2442	19.746	22.3325	NA	0.00464198	NA	35.329	34.4387	21.2724	0.0725138
site 6	0.347312	0.343338	0.222384	NA	0.371231	0.443999	0.192754	NA	0.73405	0.512533	0.699184	0.796368	NA	0.0308447	2.04493	1.61164	NA	1.92553	0.00374769
site 7	0.424899	0.326541	NA	0.459409	0.325261	0.275904	0.333107	NA	0.132321	0.225598	0.222769	0.252019	NA	0.0443385	1.2601	NA	1.59885	1.41571	0.00390581
site 8	0.291584	0.245713	0.194942	0.231982	0.210346	0.0330744	0.165372	0.0936425	0.0520875	0.159444	0.197936	0.402084	0.369834	0.55683	1.41748	1.43025	1.36966	0.899038	0.00335133
site 9	2.70875	1.91295	1.22041	NA	4.03721	3.54642	2.01058	NA	0.177267	5.84337	5.09795	5.02241	NA	0.00496767	20.2813	13.9652	NA	11.7799	0.0313697
site 10	1.56173	1.36766	1.25513	NA	1.17592	1.0876	1.03875	NA	0.0638785	2.42453	1.04259	NA	1.41535	0.63287	5.14264	NA	6.60102	5.27346	0.00961714
site 11	0.0071582	NA	0.0130822	0.0138078	NA	0.0126965	0.0109659	0.0137699	0.656821	0.0073055	0.0124254	NA	0.0128326	0.866473	0.025746	0.037918	NA	0.026284	0.0248032

## Sheet: Fig. 4d
	CK	HMGN1	VP64	HMGN1-VP64
s1	1	0.709122	1.63295	0.56964
s2	1	1.74205	1.56586	0.82695
s3	1	0.896751	0.95711	2.36479
s4	1	2.67657	1.69844	7.88271
s5	1	1.23332	1.29858	1.97206
s6	1	1.16322	1.73615	3.43891
s7	1	1.06237	0.726561	0.985592
s8	1	1.07317	1.64086	2.5903
s10	1	1.61551	2.07049	5.40365
s11	1	1.13091	2.72783	2.12192
s14	1	0.811233	0.802118	1.85201
s15	1	1.01099	1.66723	2.24008
s16	1	1.20764	2.40583	6.00007
s17	1	0.417676	1.21853	1.61714
s20	1	1.22894	2.16403	6.26736
s22	1	0.733805	0.842466	0.995163
s23	1	1.34108	1.34831	1.85767
s24	1	0.977912	1.63596	3.79034
s25	1	1.00612	0.821606	3.63409
s26	1	1.98764	1.63816	13.373
s27	1	2.03669	1.60681	2.44993
s28	1	0.521078	1.1712	5.30628
s30	1	1.29076	1.54417	4.49009
s31	1	1.91947	3.37734	8.91957
s32	1	1.17276	1.15084	1.93586
s33	1	1.02345	1.44066	1.64383
s34	1	0.98332	1.35173	8.95888
s35	1	0.564285	0.419616	7.207
s36	1	0.750878	1.05516	4.15275
PolyC-1-NGN	1	0.741562	1.19608	1.33097
PolyC-2-NGN	1	0.888401	1.27391	1.24179
PolyC-5-NTN	1	2.04453	1.36816	23.5299
PolyC-3-NAN	1	1.06006	1.02288	1.20081
PolyC-7-NCN	1	0.716079	1.13122	1.47148
PolyC-8-NCN	1	1.04441	0.842617	6.23542
PolyC-9-NCN	1	1.53258	0.600565	2.89505
P value		0.0400114	0.000154708	8.61213e-05

## Sheet: Fig. 4f
		CK				Fusion
		R1	R2	R3	R4	R1	R2	R3	R4
Target 1	C-19	0.00263922	0.00199756	0.00338036	0.00360754	0.00579815	0.00686919	0.00311331	0.00565425
	C-18	0.00329792	0.00246398	0.00389829	0.00414781	0.025441	0.0301793	0.0134868	0.0254809
	C-14	0.00151561	0.00106331	0.00185746	0.00183901	0.000808823	0.000921099	0.000429755	0.000711354
Taget 2	C-19	0.092046	0.154129	0.134478	0.172172	0.143103	0.216358	0.125179	0.113176
	C-18	0.108651	0.185015	0.158679	0.200986	0.359023	0.538978	0.32314	0.286033
	C-17	0.098675	0.167305	0.144844	0.183961	0.159277	0.237861	0.144718	0.127615
	C-16	0.090476	0.151708	0.131902	0.169549	0.0540175	0.0820887	0.049688	0.0443203
	C-15	0.086744	0.14602	0.126853	0.162801	0.0327014	0.0525556	0.0276464	0.0267331

## Sheet: Fig. 5
DNA off-target
	InDel				SNV				Total				A>C/T>G				A>G/T>C				A>T/T>A				C>A/G>T				C>G/G>C				C>T/G>A
	Rep.1	Rep.2	Rep.3	P value	Rep.1	Rep.2	Rep.3	P value	Rep.1	Rep.2	Rep.3	P value	Rep.1	Rep.2	Rep.3	P value	Rep.1	Rep.2	Rep.3	P value	Rep.1	Rep.2	Rep.3	P value	Rep.1	Rep.2	Rep.3	P value	Rep.1	Rep.2	Rep.3	P value	Rep.1	Rep.2	Rep.3	P value
BY4743	1304	1308	1256	0.451526	230	289	259	0.00684962	230	289	259	0.00684962	70	99	80	0.897547	58	65	73	0.326753	9	9	5	0.495836	18	20	6	0.484944	29	44	40	0.295865	46	52	55	0.0107291
CDA1-BE3	1366	1342	1125	0.722696	919	545	813	0.165197	919	545	813	0.165197	86	92	95	0.266826	63	74	58	0.33619	10	8	8	0.750738	24	14	16	0.876335	60	33	48	0.805274	676	324	588	0.152129
CDA1-SpRY-BE3	1275	1324	1329		861	1107	1008		861	1107	1008		90	87	76		72	67	74		10	12	6		23	19	14		41	41	52		625	881	786
CDA1Δ194-SpRY-BE3	1279	1320	1164	0.362874	415	368	424	0.0108879	415	368	424	0.0108879	77	94	85	0.885286	83	60	88	0.562057	10	6	21	0.583784	27	22	25	0.133687	57	29	63	0.688758	161	157	142	0.0142194
HMGN1-CDA1Δ194-SpRY-BE3	1305	1397	1347	0.282512	343	370	301	0.00790224	343	370	301	0.00790224	74	89	67	0.387276	62	65	62	0.0432425	9	10	8	0.87139	28	20	20	0.3436	41	49	40	0.789062	129	137	104	0.0121965
VP64-CDA1Δ194-SpRY-BE3	1320	1312	1307	0.853054	505	490	476	0.0185695	505	490	476	0.0185695	93	81	74	0.824056	75	63	64	0.461721	5	5	9	0.251271	21	19	20	0.662719	42	43	45	0.754333	269	279	264	0.0218622
HMGN1-VP64-CDA1Δ194-SpRY-BE3	1324	1019	1209	0.292605	504	714	488	0.0142779	504	714	488	0.0142779	78	110	75	0.801729	66	108	72	0.490943	10	49	4	0.495833	28	46	23	0.180278	37	68	63	0.362873	285	333	251	0.0166576
VP64-HMGN1-CDA1Δ194-SpRY-BE3	1160	1198	1236	0.0180837	520	513	483	0.0188234	520	513	483	0.0188234	43	47	55	0.0032245	79	70	77	0.279711	8	8	9	0.630187	19	21	17	0.914824	45	69	43	0.467599	326	298	282	0.0225158
RNA off-target
	SNV
	Rep.1	Rep.2	Rep.3	P value
BY4743	449	489	505	0.0098552
CDA1-BE3	1068	637	977	0.539539
CDA1-SpRY-BE3	981	1107	896
CDA1Δ194-SpRY-BE3	571	528	527	0.0140233
HMGN1-CDA1Δ194-SpRY-BE3	540	512	482	0.0112493
VP64-CDA1Δ194-SpRY-BE3	626	670	640	0.0252536
HMGN1-VP64-CDA1Δ194-SpRY-BE3	678	750	656	0.024138
VP64-HMGN1-CDA1Δ194-SpRY-BE3	765	706	706	0.0379162

## Sheet: Fig. 6b
		CDA1-SpRY-BE4	CDA1Δ194-SpRY-BE4	Fusion-CDA1Δ194-SpRY-BE4
NRN	Rice 01	1.64996	2.42295	5.84391
	Rice 03	28.1177	37.3358	46.3549
	Rice 05	1.82856	3.68351	6.3114
	Rice 10	2.0594	9.27325	16.4611
	Rice 11	0.779263	1.2889	1.97465
	Rice 12	0.01323	61.0942	78.5704
	Rice 14	0.026388	0.125111	2.02278
	Rice 15	8.81813	14.5562	48.1811
	Rice 17	9.86183	7.58714	21.0724
	Rice 18	1.23107	3.54182	7.50762
NYN	Rice 02	0.486998	0.956752	1.16853
	Rice 04	0.120957	0.536605	1.50721
	Rice 06	0.707488	2.70005	3.2091
	Rice 07	0.202268	0.679547	5.13988
	Rice 08	0.199834	0.874397	2.84976
	Rice 09	0	0.005874	0.023647
	Rice 13	0.01779	0.174537	0.686599
	Rice 16	0.081116	0.051599	1.38645
	Rice 19	0.028898	0.103737	0.496063
	Rice 20	0.018635	0.079261	0.108665

[truncated: 18 more sheets: Fig. 6c, Fig. 6d, Fig.S5a, Fig.S5b, Fig.S6a, Fig.S6b, Fig.S6c&d, Fig.S7, Fig.S8, Fig.S9, Fig.S10, Fig.S11, Fig.S12, Fig.S13, Fig.S14, Fig.S15, Fig.S16, Fig.S17]
